# Supplementary material for: A Multicentre Analysis of Approaches to Learning and Student Experiences of Learning Anatomy Online
Source: Med Sci Educ. 2022 Sep 19;32(5):1117–30. doi: 10.1007/s40670-022-01633-7 (PMC9483883; doi:10.1007/s40670-022-01633-7)
Supplement: Supplementary file 2 — Supplementary file2 (XLSX 96 KB) [file 40670_2022_1633_MOESM2_ESM.xlsx]

## Sheet: Sheet1
	1	2	3	13_1	13_2	13_3	13_4	13_5	13_6	13_7	13_8	13_9	13_10	13_11	13_12	14_1	14_2	14_3	14_4	14_5	14_6	15_1	15_2	15_3	15_4	15_5	15_6	15_7	15_8	16_1	16_2	16_3	16_4	17_1	17_2	17_3	21_1	21_2	21_3	21_4	21_5	21_6	21_7	21_8	21_9	21_10	21_11	21_12	21_13
Anonymised Student No.	At which higher education institution are you studying?	Please select the option that best applies to you	What year of your studies are you currently undertaking? (academic year 2019-2020)	I find/found dissection notes that have been adapted to a virtual format e.g. to include virtual dissection using 3D software an effective way of learning anatomy	I find/found dissection notes that have not been adapted to a virtual format e.g. notes available online that have not been adapted, an effective way of learning anatomy	I find/found cadaveric videos found online (e.g. Acland's Video Atlas) an effective way of learning anatomy	I find/found cadaveric videos made by my instructors an effective way of learning anatomy	I find/found additional cadaveric images made/distributed by my instructors an effective way of learning anatomy	I find/found non-cadaveric videos found online (e.g. youtube) an effective way of learning anatomy	I find/found non-cadaveric videos made by my instructor an effective way of learning anatomy	I find/found virtual 3D models an effective way of learning anatomy	I find/found online mock examinations found online an effective way of learning anatomy	I find/found online mock examinations make by my instructor an effective way of learning anatomy	I find/found pre recorded lectures an effective way of learning anatomy	I find/found live lectures an effective way of learning anatomy	This second cluster asks you to think about when anatomy was taught using cadavers. If you did not previously experience cadaveric teaching then please move on to the third cluster. - The most effective way I learnt anatomy in the Dissecting room was to get my hands in and feel for structures	This second cluster asks you to think about when anatomy was taught using cadavers. If you did not previously experience cadaveric teaching then please move on to the third cluster. - The most effective way I learnt anatomy in the Dissecting room was in groups	This second cluster asks you to think about when anatomy was taught using cadavers. If you did not previously experience cadaveric teaching then please move on to the third cluster. - I felt the Dissecting room was a daunting environment to learn in	This second cluster asks you to think about when anatomy was taught using cadavers. If you did not previously experience cadaveric teaching then please move on to the third cluster. - I feel that I learned other things whilst in the Dissecting room (e.g. natural variation)	This second cluster asks you to think about when anatomy was taught using cadavers. If you did not previously experience cadaveric teaching then please move on to the third cluster. - I feel the lack of Dissection room sessions will negatively effect my anatomy learning	This second cluster asks you to think about when anatomy was taught using cadavers. If you did not previously experience cadaveric teaching then please move on to the third cluster. - Dissection room sessions were a good opportunity to ask questions	The third cluster of questions asks you about your learning problems during the covid-19 lockdown - I find/found the amount of anatomy I need/ed to learn daunting	The third cluster of questions asks you about your learning problems during the covid-19 lockdown - I believe/d that the anatomy resources offered online by the school are limited	The third cluster of questions asks you about your learning problems during the covid-19 lockdown - I have/had problems learning anatomy because I don't see the point to it	The third cluster of questions asks you about your learning problems during the covid-19 lockdown - I have/had problems learning anatomy because the teaching styles do not suit me	The third cluster of questions asks you about your learning problems during the covid-19 lockdown - I feel/felt the current course assessments do not reflect the learning that occurs	The third cluster of questions asks you about your learning problems during the covid-19 lockdown - My main motivation for learning anatomy is/was (normally) to pass exams	The third cluster of questions asks you about your learning problems during the covid-19 lockdown - I find/found anatomy learning difficult because it is memorisation based	The third cluster of questions asks you about your learning problems during the covid-19 lockdown - I feel/felt motivated to learn anatomy	The fourth cluster of questions asks your use anatomy at present. - I find/found I have less opportunity to use anatomical terms and language during lockdown	The fourth cluster of questions asks your use anatomy at present. - I find/found I have less opportunity use my anatomy radiology knowledge during lockdown	The fourth cluster of questions asks your use anatomy at present. - I find/found I have less opportunity to use my surface anatomy knowledge during lockdown	The fourth cluster of questions asks your use anatomy at present. - I find/found that my anatomy learning informs other subject learning	This fifth and final cluster of questions asks you about your perceptions of anatomy during the covid-19 lockdown - I feel/felt that understanding anatomy is a very important part of becoming a doctor	This fifth and final cluster of questions asks you about your perceptions of anatomy during the covid-19 lockdown - I feel/felt that working with cadaveric material is an important part of becoming a doctor	This fifth and final cluster of questions asks you about your perceptions of anatomy during the covid-19 lockdown - My opinions of anatomy's relevance have decreased during the covid-19 lockdown	B. Approaches to studying anatomy What is learning? When you think about the term 'ANATOMY LEARNING DURING THE COVID-19 LOCKDOWN ', what does it mean to you? Consider each of these statements carefully, and rate them in terms of how close they are to your own way of thinking about it. It is important for you to answer these statements based on your learning during lockdown. If you do not have ass…	B. Approaches to studying anatomy What is learning? When you think about the term 'ANATOMY LEARNING DURING THE COVID-19 LOCKDOWN ', what does it mean to you? Consider each of these statements carefully, and rate them in terms of how close they are to your own way of thinking about it. It is important for you to answer these statements based on your learning during lockdown. If you do not have ass…	B. Approaches to studying anatomy What is learning? When you think about the term 'ANATOMY LEARNING DURING THE COVID-19 LOCKDOWN ', what does it mean to you? Consider each of these statements carefully, and rate them in terms of how close they are to your own way of thinking about it. It is important for you to answer these statements based on your learning during lockdown. If you do not have ass…	B. Approaches to studying anatomy What is learning? When you think about the term 'ANATOMY LEARNING DURING THE COVID-19 LOCKDOWN ', what does it mean to you? Consider each of these statements carefully, and rate them in terms of how close they are to your own way of thinking about it. It is important for you to answer these statements based on your learning during lockdown. If you do not have ass…	B. Approaches to studying anatomy What is learning? When you think about the term 'ANATOMY LEARNING DURING THE COVID-19 LOCKDOWN ', what does it mean to you? Consider each of these statements carefully, and rate them in terms of how close they are to your own way of thinking about it. It is important for you to answer these statements based on your learning during lockdown. If you do not have ass…	B. Approaches to studying anatomy What is learning? When you think about the term 'ANATOMY LEARNING DURING THE COVID-19 LOCKDOWN ', what does it mean to you? Consider each of these statements carefully, and rate them in terms of how close they are to your own way of thinking about it. It is important for you to answer these statements based on your learning during lockdown. If you do not have ass…	B. Approaches to studying anatomy What is learning? When you think about the term 'ANATOMY LEARNING DURING THE COVID-19 LOCKDOWN ', what does it mean to you? Consider each of these statements carefully, and rate them in terms of how close they are to your own way of thinking about it. It is important for you to answer these statements based on your learning during lockdown. If you do not have ass…	B. Approaches to studying anatomy What is learning? When you think about the term 'ANATOMY LEARNING DURING THE COVID-19 LOCKDOWN ', what does it mean to you? Consider each of these statements carefully, and rate them in terms of how close they are to your own way of thinking about it. It is important for you to answer these statements based on your learning during lockdown. If you do not have ass…	B. Approaches to studying anatomy What is learning? When you think about the term 'ANATOMY LEARNING DURING THE COVID-19 LOCKDOWN ', what does it mean to you? Consider each of these statements carefully, and rate them in terms of how close they are to your own way of thinking about it. It is important for you to answer these statements based on your learning during lockdown. If you do not have ass…	B. Approaches to studying anatomy What is learning? When you think about the term 'ANATOMY LEARNING DURING THE COVID-19 LOCKDOWN ', what does it mean to you? Consider each of these statements carefully, and rate them in terms of how close they are to your own way of thinking about it. It is important for you to answer these statements based on your learning during lockdown. If you do not have ass…	B. Approaches to studying anatomy What is learning? When you think about the term 'ANATOMY LEARNING DURING THE COVID-19 LOCKDOWN ', what does it mean to you? Consider each of these statements carefully, and rate them in terms of how close they are to your own way of thinking about it. It is important for you to answer these statements based on your learning during lockdown. If you do not have ass…	B. Approaches to studying anatomy What is learning? When you think about the term 'ANATOMY LEARNING DURING THE COVID-19 LOCKDOWN ', what does it mean to you? Consider each of these statements carefully, and rate them in terms of how close they are to your own way of thinking about it. It is important for you to answer these statements based on your learning during lockdown. If you do not have ass…	B. Approaches to studying anatomy What is learning? When you think about the term 'ANATOMY LEARNING DURING THE COVID-19 LOCKDOWN ', what does it mean to you? Consider each of these statements carefully, and rate them in terms of how close they are to your own way of thinking about it. It is important for you to answer these statements based on your learning during lockdown. If you do not have ass…
1	1	I am not a mature student	1
2	1	I am not a mature student	2	Unsure	Unsure	Unsure	Unsure	Unsure	Unsure	Unsure	Unsure	Unsure	Unsure	Unsure	Unsure	Unsure	Unsure	Unsure	Unsure	Unsure	Unsure	Unsure	Unsure	Unsure	Unsure	Unsure	Unsure	Unsure	Unsure	Unsure	Unsure	Unsure	Unsure	Unsure	Unsure	Unsure
3	1	I am not a mature student	2
4	4	I am not a mature student	1	Agree	Agree	Agree	Agree	Agree	Agree	Agree somewhat	Agree somewhat	Agree	Agree somewhat	Agree	Agree	Agree	Agree	Disagree	Agree	Agree	Agree	Agree Somewhat	Disagree Somewhat	Disagree	Disagree Somewhat	Disagree Somewhat	Disagree Somewhat	Agree Somewhat	Agree Somewhat	Agree	Agree	Agree	Agree	Agree	Agree	Disagree	Agree somewhat	Unsure	Unsure	Agree somewhat	Agree somewhat	Unsure	Agree somewhat	Agree	Unsure	Agree	Agree	Disagree somewhat	Agree
5	4	I am not a mature student	1	Disagree somewhat	Disagree somewhat	Agree somewhat	Agree somewhat	Agree somewhat	Agree	Agree somewhat	Agree somewhat	Agree	Agree	Unsure	Disagree somewhat	Agree	Agree somewhat	Disagree somewhat	Agree	Agree	Agree somewhat	Agree	Disagree Somewhat	Disagree Somewhat	Agree Somewhat	Disagree Somewhat	Disagree Somewhat	Agree Somewhat	Agree Somewhat	Agree	Agree	Agree	Agree somewhat	Agree somewhat	Agree somewhat	Disagree somewhat	Agree somewhat	Disagree somewhat	Disagree somewhat	Agree somewhat	Agree somewhat	Agree somewhat	Unsure	Agree	Disagree somewhat	Agree	Agree	Agree somewhat	Agree somewhat
6	4	I am a mature student who has completed a previous undergraduate degree	1	Agree	Agree	Agree somewhat	Agree somewhat	Agree	Unsure	Non applicable	Agree	Agree	Agree	Non applicable	Non applicable	Agree somewhat	Agree somewhat	Agree somewhat	Agree somewhat	Agree somewhat	Agree	Agree	Disagree Somewhat	Disagree	Disagree Somewhat	Unsure	Disagree	Disagree Somewhat	Agree	Agree somewhat	Agree somewhat	Agree somewhat	Agree	Agree	Agree	Disagree	Agree somewhat	Agree somewhat	Unsure	Agree somewhat	Agree	Agree somewhat	Agree somewhat	Agree	Agree somewhat	Agree	Agree somewhat	Disagree somewhat	Agree somewhat
7	4	I am a mature student who has not completed a previous undergraduate degree	1	Unsure	Agree somewhat	Disagree somewhat	Unsure	Disagree somewhat	Disagree somewhat	Agree somewhat	Agree somewhat	Disagree somewhat	Disagree somewhat	Agree somewhat	Disagree	Agree	Agree	Agree somewhat	Agree	Agree	Agree	Agree	Disagree Somewhat	Disagree Somewhat	Agree	Unsure	Agree Somewhat	Unsure	Disagree Somewhat	Agree	Agree	Agree	Agree somewhat	Agree	Agree	Disagree somewhat	Disagree	Disagree somewhat	Unsure	Agree somewhat	Disagree	Agree somewhat	Disagree	Agree	Unsure	Agree somewhat	Agree somewhat	Disagree	Agree somewhat
8	4	I am not a mature student	1	Agree somewhat	Agree somewhat	Agree	Agree	Agree	Agree	Agree	Agree somewhat	Agree somewhat	Agree	Unsure	Disagree somewhat	Agree	Agree	Disagree somewhat	Agree	Agree somewhat	Agree	Agree Somewhat	Agree Somewhat	Disagree Somewhat	Agree Somewhat	Disagree Somewhat	Disagree Somewhat	Disagree Somewhat	Agree Somewhat	Agree somewhat	Disagree somewhat	Agree somewhat	Agree	Agree	Agree somewhat	Disagree	Agree	Unsure	Disagree somewhat	Agree somewhat	Agree somewhat	Disagree somewhat	Agree somewhat	Disagree somewhat	Disagree somewhat	Agree somewhat	Agree	Disagree	Unsure
9	4	I am not a mature student	2	Agree somewhat	Non applicable	Non applicable	Agree somewhat	Agree somewhat	Agree somewhat	Agree somewhat	Unsure	Agree	Agree	Agree	Agree somewhat	Agree	Agree	Disagree	Agree	Agree	Agree	Agree Somewhat	Agree Somewhat	Disagree	Disagree	Disagree	Disagree	Disagree	Agree	Disagree	Agree somewhat	Agree somewhat	Agree	Agree	Agree	Disagree	Agree	Agree somewhat	Agree somewhat	Agree	Disagree somewhat	Agree	Agree	Disagree	Unsure	Agree	Agree	Agree somewhat	Disagree
10	4	I am not a mature student	2	Disagree somewhat	Non applicable	Non applicable	Agree	Non applicable	Non applicable	Non applicable	Disagree somewhat	Non applicable	Non applicable	Agree somewhat	Non applicable	Agree somewhat	Agree	Disagree somewhat	Agree somewhat	Agree	Agree	Agree	Disagree Somewhat	Disagree	Unsure	Agree	Disagree	Agree Somewhat	Agree Somewhat	Agree	Agree	Agree	Agree somewhat	Agree	Agree	Disagree somewhat	Disagree	Agree somewhat	Unsure	Agree somewhat	Agree somewhat	Agree	Agree somewhat	Agree	Disagree somewhat	Agree somewhat	Agree somewhat	Agree somewhat	Agree somewhat
11	4	I am not a mature student	1	Agree	Agree	Non applicable	Agree	Agree somewhat	Non applicable	Agree somewhat	Non applicable	Non applicable	Non applicable	Agree somewhat	Agree somewhat	Agree somewhat	Agree somewhat	Unsure	Agree	Agree	Agree	Disagree Somewhat	Disagree Somewhat	Disagree	Disagree	Disagree	Disagree Somewhat	Disagree	Agree	Agree somewhat	Agree somewhat	Agree somewhat	Agree somewhat	Agree	Agree	Disagree
12	4	I am not a mature student	1	Agree somewhat	Non applicable	Agree somewhat	Agree somewhat	Agree somewhat	Non applicable	Agree somewhat	Agree somewhat	Non applicable	Non applicable	Agree somewhat	Disagree somewhat	Agree somewhat	Agree somewhat	Disagree somewhat	Agree somewhat	Agree	Agree	Agree	Disagree Somewhat	Disagree Somewhat	Disagree Somewhat	Unsure	Disagree	Disagree	Agree	Agree	Agree	Agree	Agree	Agree	Agree	Disagree somewhat	Agree	Agree	Disagree somewhat	Agree	Agree	Agree	Agree	Agree	Agree	Agree	Agree	Agree	Agree somewhat
13	4	I am a mature student who has completed a previous undergraduate degree	2	Agree	Disagree somewhat	Agree somewhat	Agree	Agree somewhat	Non applicable	Agree	Disagree	Non applicable	Agree somewhat	Disagree	Agree somewhat	Agree	Agree	Disagree	Agree somewhat	Agree somewhat	Agree	Agree	Unsure	Unsure	Agree	Unsure	Agree	Agree Somewhat	Disagree Somewhat	Agree	Agree	Agree	Agree somewhat	Agree	Agree	Disagree	Disagree	Agree	Disagree somewhat	Agree	Agree	Agree	Agree somewhat	Agree	Agree	Agree somewhat	Agree	Agree somewhat	Agree
14	4	I am a mature student who has completed a previous undergraduate degree	2	Agree somewhat	Non applicable	Unsure	Unsure	Unsure	Unsure	Agree somewhat	Unsure	Non applicable	Non applicable	Agree somewhat	Non applicable	Unsure	Agree somewhat	Disagree somewhat	Agree somewhat	Unsure	Agree	Agree	Disagree Somewhat	Disagree Somewhat	Unsure	Disagree Somewhat	Agree Somewhat	Agree Somewhat	Agree Somewhat	Agree	Agree	Agree	Unsure	Agree somewhat	Unsure	Disagree somewhat	Disagree	Unsure	Disagree somewhat	Agree somewhat	Disagree	Agree somewhat	Unsure	Agree somewhat	Agree somewhat	Unsure	Agree somewhat	Unsure	Unsure
15	4	I am a mature student who has completed a previous undergraduate degree	1	Agree somewhat	Non applicable	Agree somewhat	Agree	Agree	Unsure	Non applicable	Unsure	Non applicable	Agree	Unsure	Agree	Agree	Agree somewhat	Disagree	Agree	Agree	Agree	Agree	Agree Somewhat	Disagree	Agree	Disagree Somewhat	Agree Somewhat	Agree Somewhat	Agree Somewhat	Agree somewhat	Agree somewhat	Agree somewhat	Agree	Agree	Agree	Disagree	Unsure	Disagree somewhat	Disagree somewhat	Agree somewhat	Agree somewhat	Agree somewhat	Disagree somewhat	Unsure	Agree somewhat	Agree	Agree somewhat	Agree	Unsure
16	4	I am not a mature student	2	Agree	Non applicable	Non applicable	Agree somewhat	Agree somewhat	Disagree somewhat	Non applicable	Agree	Agree	Agree	Agree	Agree	Agree somewhat	Disagree	Agree somewhat	Agree	Disagree somewhat	Agree	Agree	Disagree	Disagree	Disagree	Disagree	Disagree Somewhat	Agree	Unsure	Unsure	Agree somewhat	Agree somewhat	Agree somewhat	Agree	Agree	Disagree somewhat	Agree	Disagree somewhat	Disagree somewhat	Agree somewhat	Agree	Disagree somewhat	Agree	Agree somewhat	Agree somewhat	Agree	Agree somewhat	Disagree somewhat	Disagree
17	4	I am a mature student who has completed a previous undergraduate degree	1
18	4	I am not a mature student	1	Agree somewhat	Disagree somewhat	Disagree	Disagree	Disagree	Disagree somewhat	Non applicable	Agree somewhat	Disagree somewhat	Disagree	Agree somewhat	Unsure	Agree	Agree somewhat	Disagree	Agree	Agree	Agree	Agree	Agree	Agree Somewhat	Agree	Agree	Disagree Somewhat	Agree	Agree Somewhat	Agree	Agree	Agree	Agree	Agree	Agree	Disagree somewhat	Disagree somewhat	Disagree	Disagree somewhat	Agree	Agree somewhat	Agree somewhat	Disagree somewhat	Agree	Agree somewhat	Agree	Agree somewhat	Agree somewhat	Agree somewhat
19	4	I am not a mature student	1	Agree	Agree somewhat	Non applicable	Agree	Agree	Non applicable	Agree	Agree somewhat	Agree	Agree	Agree	Disagree somewhat	Agree	Agree	Unsure	Agree somewhat	Agree somewhat	Agree	Disagree Somewhat	Disagree Somewhat	Disagree	Disagree	Unsure	Agree Somewhat	Disagree Somewhat	Unsure	Agree somewhat	Agree	Agree	Agree	Agree	Agree	Disagree somewhat
20	4	I am not a mature student	1	Agree	Agree	Agree	Agree	Agree	Agree	Agree	Agree	Agree	Agree	Agree	Agree	Agree	Agree	Disagree somewhat	Agree	Agree	Agree
21	4	I am a mature student who has completed a previous undergraduate degree	1
22	4	I am a mature student who has not completed a previous undergraduate degree	1	Agree	Agree	Agree	Agree	Agree somewhat	Unsure	Agree somewhat	Non applicable	Agree	Agree	Agree	Agree somewhat	Agree	Agree	Disagree somewhat	Unsure	Agree somewhat	Agree	Agree Somewhat	Disagree Somewhat	Disagree	Disagree Somewhat	Disagree	Agree Somewhat	Agree Somewhat	Disagree Somewhat	Agree somewhat	Agree somewhat	Agree somewhat	Agree	Agree	Agree	Disagree
23	3	I am not a mature student	2 (altered from 3 to 2 based on responses)	Agree somewhat	Disagree somewhat	Agree somewhat	Agree somewhat	Agree somewhat	Agree somewhat	Agree somewhat	Agree somewhat	Disagree somewhat	Agree somewhat	Unsure	Unsure	Agree	Agree	Disagree	Agree	Agree	Agree	Agree Somewhat	Agree	Disagree	Disagree Somewhat	Unsure	Disagree Somewhat	Agree Somewhat	Agree	Agree	Agree	Agree	Agree	Agree	Agree	Unsure	Unsure	Agree somewhat	Disagree	Agree	Agree	Agree	Unsure	Agree somewhat	Agree	Agree	Agree	Agree somewhat	Unsure
24	3	I am not a mature student	2	Agree	Unsure	Agree	Non applicable	Non applicable	Agree	Agree	Agree	Non applicable	Non applicable	Agree somewhat	Disagree somewhat	Agree somewhat	Agree	Agree	Agree	Agree	Agree	Agree	Agree Somewhat	Agree Somewhat	Disagree Somewhat	Unsure	Agree	Agree	Disagree Somewhat	Agree	Agree	Agree	Disagree somewhat	Agree somewhat	Agree	Agree somewhat	Agree	Agree somewhat	Agree somewhat	Agree somewhat	Agree somewhat	Agree	Agree somewhat	Agree	Disagree somewhat	Agree somewhat	Agree somewhat	Disagree somewhat	Agree somewhat
25	3	I am a mature student who has not completed a previous undergraduate degree	2	Agree somewhat	Disagree somewhat	Agree	Agree	Agree somewhat	Agree somewhat	Agree somewhat	Agree somewhat	Non applicable	Non applicable	Non applicable	Non applicable	Agree	Agree somewhat	Disagree somewhat	Agree	Unsure	Unsure	Agree	Disagree Somewhat	Disagree Somewhat	Unsure	Agree Somewhat	Agree Somewhat	Agree Somewhat	Disagree Somewhat	Agree somewhat	Agree	Agree somewhat	Agree somewhat	Agree somewhat	Agree somewhat	Agree somewhat
26	3	I am not a mature student	2	Non applicable	Agree somewhat	Non applicable	Non applicable	Agree	Agree	Agree somewhat	Agree somewhat	Non applicable	Non applicable	Unsure	Non applicable	Agree	Unsure	Disagree somewhat	Agree	Agree somewhat	Agree	Agree	Agree Somewhat	Disagree	Agree Somewhat	Unsure	Agree Somewhat	Agree	Disagree Somewhat	Agree	Agree somewhat	Agree	Agree	Agree	Agree	Unsure
27	4	I am a mature student who has completed a previous undergraduate degree	1	Agree somewhat	Agree somewhat	Disagree somewhat	Non applicable	Agree somewhat	Non applicable	Agree somewhat	Agree somewhat	Agree	Agree	Agree	Non applicable	Agree	Agree	Disagree	Agree	Agree	Agree	Agree	Agree	Disagree Somewhat	Agree	Unsure	Disagree	Disagree Somewhat	Agree	Agree	Agree	Agree	Agree	Agree	Agree	Disagree	Agree	Agree	Disagree somewhat	Agree somewhat	Agree	Agree	Agree	Agree somewhat	Agree	Agree	Agree	Unsure	Agree somewhat
28	4	I am not a mature student	1	Disagree	Disagree somewhat	Unsure	Agree somewhat	Agree somewhat	Agree somewhat	Agree somewhat	Disagree somewhat	Unsure	Agree	Agree somewhat	Agree somewhat	Agree	Agree	Disagree somewhat	Agree	Agree	Agree	Agree Somewhat	Agree Somewhat	Disagree	Disagree Somewhat	Disagree	Agree Somewhat	Unsure	Unsure	Agree somewhat	Agree somewhat	Agree somewhat	Agree	Agree	Agree	Disagree	Agree somewhat	Disagree somewhat	Disagree somewhat	Agree somewhat	Agree somewhat	Agree somewhat	Agree somewhat	Agree	Agree	Agree	Agree somewhat	Agree	Agree somewhat
29	4	I am not a mature student	1	Disagree somewhat	Unsure	Unsure	Agree	Agree	Agree somewhat	Disagree somewhat	Non applicable	Agree	Agree	Disagree	Disagree	Agree	Agree	Agree somewhat	Agree	Agree	Agree	Agree	Agree	Disagree	Disagree Somewhat	Agree	Disagree	Disagree	Agree Somewhat	Agree	Disagree somewhat	Agree	Agree somewhat	Unsure	Agree	Disagree	Agree	Agree	Disagree somewhat	Agree	Agree	Disagree somewhat	Agree	Agree	Agree	Agree	Agree	Disagree	Agree
30	4	I am a mature student who has completed a previous undergraduate degree	1	Disagree	Disagree	Agree somewhat	Agree	Unsure	Agree somewhat	Agree somewhat	Unsure	Non applicable	Agree somewhat	Agree somewhat	Non applicable	Agree	Agree somewhat	Disagree	Agree	Agree	Agree	Disagree Somewhat	Disagree	Disagree	Disagree	Unsure	Disagree	Disagree	Agree Somewhat	Agree	Agree	Agree	Agree	Agree	Agree	Disagree	Disagree somewhat	Agree somewhat	Disagree	Agree somewhat	Agree somewhat	Agree somewhat	Disagree somewhat	Disagree somewhat	Unsure	Agree somewhat	Unsure	Agree somewhat	Disagree somewhat
31	4	I am not a mature student	1	Agree	Disagree	Unsure	Unsure	Agree	Unsure	Unsure	Agree	Unsure	Unsure	Agree	Unsure	Disagree somewhat	Agree somewhat	Disagree	Agree somewhat	Disagree	Agree	Disagree	Unsure	Disagree	Unsure	Disagree	Unsure	Disagree	Unsure	Unsure	Unsure	Agree	Agree somewhat	Agree	Unsure	Disagree
32	4	I am not a mature student	1	Agree somewhat	Unsure	Unsure	Disagree somewhat	Unsure	Disagree somewhat	Disagree somewhat	Unsure	Agree somewhat	Agree somewhat	Unsure	Disagree somewhat	Agree	Agree somewhat	Disagree somewhat	Agree somewhat	Agree	Agree	Agree Somewhat	Unsure	Agree Somewhat	Agree Somewhat	Unsure	Agree	Agree Somewhat	Disagree Somewhat	Agree	Agree	Agree	Agree somewhat	Agree somewhat	Agree	Agree somewhat
33	4	I am not a mature student	1	Agree	Disagree somewhat	Agree	Agree	Agree somewhat	Agree	Agree	Agree	Agree	Agree	Agree	Agree	Unsure	Agree somewhat	Agree somewhat	Agree	Disagree	Agree	Agree Somewhat	Disagree Somewhat	Disagree Somewhat	Disagree Somewhat	Agree Somewhat	Disagree Somewhat	Agree	Unsure	Agree	Disagree somewhat	Disagree somewhat	Agree	Agree	Agree	Agree somewhat	Agree somewhat	Agree somewhat	Agree somewhat	Agree somewhat	Unsure	Agree somewhat	Agree somewhat	Disagree somewhat
34	4	I am not a mature student	1	Agree	Agree somewhat	Unsure	Agree somewhat	Agree somewhat	Agree	Agree	Agree	Agree	Agree	Agree	Agree	Agree somewhat	Unsure	Agree	Agree	Unsure	Agree	Agree Somewhat	Agree Somewhat	Unsure	Disagree Somewhat	Disagree Somewhat	Unsure	Disagree Somewhat	Unsure	Agree	Agree	Agree	Agree	Agree somewhat	Unsure	Unsure	Disagree	Agree somewhat	Agree	Agree	Unsure	Agree somewhat	Agree	Agree	Agree somewhat	Agree	Agree	Agree somewhat	Agree
35	4	I am not a mature student	2	Disagree somewhat	Non applicable	Non applicable	Agree somewhat	Agree somewhat	Non applicable	Non applicable	Disagree	Non applicable	Non applicable	Disagree	Disagree	Disagree	Disagree	Agree somewhat	Agree somewhat	Disagree	Agree	Agree	Unsure	Disagree	Agree	Agree Somewhat	Agree	Agree	Disagree	Agree	Agree	Agree	Agree somewhat	Agree	Agree somewhat	Disagree	Disagree	Unsure	Agree somewhat	Disagree	Disagree	Agree	Disagree	Agree	Disagree	Unsure	Disagree	Agree	Disagree
36	4	I am a mature student who has completed a previous undergraduate degree	1	Agree	Agree	Agree	Agree	Non applicable	Agree	Agree	Agree	Agree	Agree	Agree	Agree	Disagree somewhat	Disagree	Disagree somewhat	Agree somewhat	Disagree	Agree somewhat	Disagree Somewhat	Disagree	Disagree	Disagree	Disagree	Agree Somewhat	Disagree	Agree	Disagree	Agree somewhat	Agree somewhat	Agree	Agree	Disagree somewhat	Disagree	Agree	Agree somewhat	Disagree somewhat	Disagree somewhat	Disagree somewhat	Agree somewhat	Agree somewhat	Agree somewhat	Agree somewhat	Agree somewhat	Agree somewhat	Agree	Disagree somewhat
37	4	I am a mature student who has completed a previous undergraduate degree	1	Agree somewhat	Unsure	Disagree somewhat	Disagree somewhat	Disagree somewhat	Disagree somewhat	Disagree somewhat	Disagree	Agree somewhat	Agree somewhat	Unsure	Disagree somewhat	Agree	Agree	Disagree somewhat	Agree	Agree	Agree	Agree Somewhat	Agree	Agree	Agree	Agree	Disagree Somewhat	Disagree Somewhat	Agree Somewhat	Agree	Agree	Agree	Agree somewhat	Agree	Agree	Agree	Disagree	Agree somewhat	Unsure	Agree	Disagree somewhat	Agree	Agree	Agree	Agree somewhat	Agree	Agree	Agree	Unsure
38	4	I am not a mature student	2	Non applicable	Non applicable	Non applicable	Non applicable	Non applicable	Non applicable	Non applicable	Non applicable	Non applicable	Non applicable	Unsure	Agree somewhat	Agree	Agree	Disagree	Agree	Agree	Agree	Agree Somewhat	Agree Somewhat	Unsure	Unsure	Unsure	Agree	Agree Somewhat	Agree Somewhat	Agree somewhat	Agree somewhat	Agree somewhat	Agree somewhat	Agree somewhat	Agree	Disagree somewhat
39	4	I am a mature student who has completed a previous undergraduate degree	1
40	4	I am a mature student who has completed a previous undergraduate degree	1	Agree	Disagree somewhat	Agree	Agree	Agree somewhat	Agree	Agree	Agree somewhat	Agree	Agree	Agree somewhat	Agree somewhat	Agree somewhat	Disagree	Agree somewhat	Agree somewhat	Agree somewhat	Agree somewhat	Agree	Agree Somewhat	Disagree	Unsure	Unsure	Disagree	Agree Somewhat	Agree Somewhat	Agree somewhat	Agree	Agree	Agree	Agree	Agree somewhat	Disagree	Agree somewhat	Agree somewhat	Disagree somewhat	Agree somewhat	Agree somewhat	Agree somewhat	Agree	Agree	Agree somewhat	Agree	Agree	Disagree somewhat	Agree somewhat
41	4	I am a mature student who has completed a previous undergraduate degree	1	Agree	Disagree	Agree	Agree somewhat	Agree somewhat	Agree	Agree somewhat	Agree somewhat	Agree	Unsure	Agree somewhat	Agree somewhat	Unsure	Disagree somewhat	Unsure	Agree somewhat	Unsure	Unsure	Agree	Agree	Agree	Agree Somewhat	Agree Somewhat	Unsure	Agree Somewhat	Agree Somewhat	Agree somewhat	Unsure	Agree somewhat	Agree somewhat	Agree somewhat	Agree somewhat	Agree somewhat	Agree somewhat	Agree somewhat	Agree	Agree	Agree somewhat	Agree somewhat	Agree somewhat	Agree	Agree somewhat	Agree somewhat	Agree somewhat	Disagree somewhat	Agree somewhat
42	2	I am not a mature student	2
43	2	I am a mature student who has not completed a previous undergraduate degree	Intercalating	Non applicable	Agree	Agree	Non applicable	Non applicable	Agree	Agree	Non applicable	Agree	Agree somewhat	Agree	Agree somewhat	Disagree somewhat	Disagree	Disagree	Agree	Agree	Agree	Agree	Unsure	Disagree	Disagree	Disagree	Agree	Agree Somewhat	Agree	Agree	Agree	Agree	Agree	Agree	Agree	Disagree	Agree	Agree somewhat	Agree somewhat	Agree somewhat	Agree	Agree somewhat	Agree somewhat	Agree	Disagree	Agree	Agree somewhat	Disagree	Disagree
44	6	I am not a mature student	2	Disagree somewhat	Agree somewhat	Agree somewhat	Non applicable	Non applicable	Agree somewhat	Non applicable	Agree somewhat	Agree somewhat	Non applicable	Disagree	Disagree	Agree somewhat	Agree somewhat	Disagree somewhat	Agree somewhat	Unsure	Agree	Agree	Agree	Disagree	Disagree Somewhat	Agree Somewhat	Agree Somewhat	Agree	Disagree Somewhat	Agree	Agree	Agree	Agree somewhat	Agree	Agree	Disagree somewhat
45	6	I am a mature student who has not completed a previous undergraduate degree	1	Non applicable	Agree	Agree	Agree	Non applicable	Non applicable	Non applicable	Non applicable	Agree	Agree	Agree somewhat	Agree	Agree	Agree somewhat	Disagree	Agree	Agree	Agree	Agree Somewhat	Agree Somewhat	Disagree	Disagree Somewhat	Disagree Somewhat	Disagree	Disagree	Agree Somewhat	Agree	Agree	Agree	Agree	Agree	Agree	Disagree	Agree somewhat	Disagree	Disagree	Unsure	Disagree	Agree somewhat	Disagree somewhat	Agree	Disagree	Agree	Agree	Agree somewhat	Agree somewhat
46	6	I am a mature student who has completed a previous undergraduate degree	1
47	6	I am not a mature student	2
48	6	I am a mature student who has completed a previous undergraduate degree	1	Non applicable	Disagree	Agree somewhat	Non applicable	Non applicable	Agree somewhat	Non applicable	Non applicable	Agree somewhat	Agree somewhat	Unsure	Disagree somewhat	Agree somewhat	Disagree	Agree	Disagree somewhat	Agree somewhat	Agree somewhat	Agree	Agree	Unsure	Agree	Agree	Unsure	Unsure	Agree Somewhat	Disagree somewhat	Agree	Agree	Agree	Agree	Agree somewhat	Disagree somewhat	Agree somewhat	Disagree somewhat	Unsure	Agree somewhat	Agree somewhat	Disagree somewhat	Agree	Agree	Agree somewhat	Agree	Agree	Disagree	Agree
49	6	I am a mature student who has completed a previous undergraduate degree	1	Disagree	Disagree	Agree	Non applicable	Disagree	Agree	Non applicable	Agree	Agree	Agree	Agree	Agree somewhat	Disagree	Disagree	Agree somewhat	Disagree	Disagree	Unsure	Agree	Agree	Disagree Somewhat	Agree	Unsure	Agree	Agree	Agree Somewhat	Disagree somewhat	Agree	Agree	Agree somewhat	Agree	Disagree somewhat	Disagree somewhat	Agree	Unsure	Agree	Agree	Agree	Agree	Agree	Agree	Agree somewhat	Agree	Agree	Agree somewhat	Disagree somewhat
50	6	I am not a mature student	2	Non applicable	Disagree somewhat	Unsure	Non applicable	Non applicable	Unsure	Non applicable	Disagree somewhat	Agree	Non applicable	Agree somewhat	Agree somewhat	Agree	Agree somewhat	Disagree somewhat	Unsure	Unsure	Agree	Agree	Agree	Disagree Somewhat	Agree	Unsure	Agree	Agree	Disagree	Agree	Agree	Agree	Agree somewhat	Agree somewhat	Agree somewhat	Unsure	Disagree somewhat	Agree somewhat	Agree	Unsure	Disagree somewhat	Agree	Disagree somewhat	Agree	Disagree somewhat	Agree somewhat	Unsure	Agree	Agree somewhat
51	6	I am not a mature student	2
52	6	I am not a mature student	2
53	6	I am a mature student who has completed a previous undergraduate degree	1	Agree somewhat	Disagree	Agree somewhat	Agree somewhat	Disagree	Agree somewhat	Agree	Agree	Disagree	Disagree	Disagree somewhat	Agree somewhat	Disagree somewhat	Disagree somewhat	Agree somewhat	Agree somewhat	Unsure	Agree somewhat	Agree	Agree	Unsure	Agree	Agree	Agree	Agree	Agree Somewhat	Agree somewhat	Agree somewhat	Agree somewhat	Agree somewhat	Agree	Disagree	Unsure	Agree somewhat	Unsure	Agree	Agree	Agree	Agree	Unsure	Agree	Disagree somewhat	Agree	Agree somewhat	Agree somewhat	Agree
54	6	I am a mature student who has not completed a previous undergraduate degree	2	Agree	Agree	Agree	Non applicable	Non applicable	Agree somewhat	Non applicable	Agree	Agree	Agree somewhat	Non applicable	Non applicable	Agree somewhat	Disagree somewhat	Disagree	Agree somewhat	Agree	Agree	Agree	Agree Somewhat	Disagree	Agree Somewhat	Agree Somewhat	Disagree	Agree Somewhat	Agree Somewhat	Agree	Agree	Agree somewhat	Disagree	Agree	Agree	Agree	Agree somewhat	Disagree somewhat	Agree somewhat	Agree	Agree	Disagree somewhat	Agree	Agree	Agree somewhat	Agree	Agree	Agree somewhat	Agree somewhat
55	6	I am a mature student who has completed a previous undergraduate degree	1	Non applicable	Agree	Agree	Non applicable	Disagree somewhat	Agree	Non applicable	Unsure	Agree	Non applicable	Agree somewhat	Agree	Disagree somewhat	Disagree	Agree somewhat	Disagree	Unsure	Agree somewhat	Agree	Agree Somewhat	Disagree	Unsure	Unsure	Agree Somewhat	Agree Somewhat	Agree	Disagree somewhat	Disagree somewhat	Agree	Agree somewhat	Agree	Unsure	Unsure	Agree	Agree	Agree somewhat	Agree somewhat	Disagree somewhat	Agree	Disagree somewhat	Agree somewhat	Disagree somewhat	Agree	Agree	Agree somewhat	Agree somewhat
56	6	I am not a mature student	5
57	6	I am not a mature student	2
58	6	I am a mature student who has completed a previous undergraduate degree	1	Non applicable	Disagree	Agree	Non applicable	Unsure	Agree somewhat	Unsure	Agree somewhat	Agree somewhat	Agree	Unsure	Unsure	Agree somewhat	Unsure	Agree	Agree somewhat	Disagree somewhat	Agree somewhat	Agree	Agree	Disagree Somewhat	Agree	Agree	Agree	Agree	Disagree	Agree	Agree	Agree	Agree	Agree	Agree	Disagree somewhat	Disagree somewhat	Disagree somewhat	Agree somewhat	Agree somewhat	Agree	Agree	Agree somewhat	Agree	Disagree somewhat	Agree	Agree somewhat	Agree	Agree
59	6	I am a mature student who has not completed a previous undergraduate degree	2	Non applicable	Non applicable	Agree somewhat	Non applicable	Non applicable	Non applicable	Non applicable	Agree somewhat	Agree somewhat	Unsure	Non applicable	Non applicable	Agree somewhat	Agree	Disagree somewhat	Agree somewhat	Agree	Agree	Agree Somewhat	Disagree Somewhat	Disagree	Unsure	Unsure	Disagree Somewhat	Unsure	Unsure	Agree somewhat	Agree somewhat	Agree somewhat	Agree somewhat	Agree	Agree	Disagree somewhat	Unsure	Disagree	Disagree somewhat	Agree somewhat	Agree somewhat	Unsure	Agree somewhat	Unsure	Unsure	Agree	Agree somewhat	Disagree somewhat	Agree somewhat
60	6	I am a mature student who has completed a previous undergraduate degree	1	Disagree	Disagree	Agree somewhat	Non applicable	Unsure	Unsure	Non applicable	Disagree somewhat	Agree somewhat	Agree somewhat	Unsure	Disagree somewhat	Agree	Agree somewhat	Disagree somewhat	Agree somewhat	Agree	Agree	Agree Somewhat	Agree	Disagree Somewhat	Unsure	Unsure	Disagree Somewhat	Agree	Unsure	Agree somewhat	Agree somewhat	Agree somewhat	Agree	Agree	Agree	Disagree somewhat	Disagree	Unsure	Disagree somewhat	Agree somewhat	Agree somewhat	Agree	Agree somewhat	Agree	Agree somewhat	Agree somewhat	Unsure	Disagree somewhat	Disagree somewhat
61	6	I am a mature student who has not completed a previous undergraduate degree	1	Disagree somewhat	Unsure	Agree	Agree	Agree somewhat	Agree	Unsure	Agree somewhat	Agree	Agree	Agree somewhat	Non applicable	Disagree somewhat	Agree	Disagree somewhat	Agree somewhat	Agree	Agree	Agree	Agree	Disagree	Disagree Somewhat	Agree Somewhat	Agree	Agree Somewhat	Disagree	Agree	Agree	Agree	Disagree somewhat	Agree somewhat	Agree somewhat	Agree	Disagree	Disagree	Agree	Agree	Disagree	Agree	Disagree somewhat	Agree	Unsure	Agree	Agree	Agree	Unsure
62	6	I am a mature student who has completed a previous undergraduate degree	1	Non applicable	Disagree somewhat	Agree	Non applicable	Agree somewhat	Agree	Non applicable		Agree	Agree	Agree somewhat	Agree somewhat	Agree somewhat	Agree somewhat	Disagree somewhat	Agree	Agree somewhat	Agree	Agree	Agree	Disagree Somewhat	Agree Somewhat	Disagree Somewhat	Disagree Somewhat	Unsure	Agree Somewhat	Agree	Disagree somewhat	Disagree somewhat	Agree somewhat	Agree	Agree somewhat	Disagree
63	6	I am a mature student who has completed a previous undergraduate degree	1	Non applicable	Disagree somewhat	Agree somewhat	Unsure	Unsure	Non applicable	Non applicable	Disagree	Agree somewhat	Unsure	Disagree somewhat	Disagree somewhat	Agree	Agree somewhat	Disagree somewhat	Agree	Agree	Agree	Agree	Agree Somewhat	Unsure	Agree Somewhat	Agree Somewhat	Agree	Agree	Unsure	Agree	Agree	Agree	Unsure	Agree	Agree somewhat	Unsure
64	6	I am not a mature student	1
65	6	I am not a mature student	1	Non applicable	Disagree somewhat	Unsure	Agree somewhat	Non applicable	Unsure	Non applicable	Unsure	Agree somewhat	Non applicable	Disagree	Non applicable	Agree	Agree	Disagree somewhat	Agree	Agree	Agree	Disagree Somewhat	Agree Somewhat	Disagree	Unsure	Agree Somewhat	Agree	Agree Somewhat	Unsure	Agree	Agree	Agree	Agree	Agree	Agree	Disagree somewhat	Agree somewhat	Agree somewhat	Agree somewhat	Agree	Agree	Agree	Agree	Agree	Agree	Agree	Agree	Agree	Agree
66	6	I am a mature student who has completed a previous undergraduate degree	2	Agree somewhat	Agree	Agree	Non applicable	Non applicable	Agree somewhat	Non applicable	Agree somewhat	Agree	Agree	Agree somewhat	Agree	Agree somewhat	Agree	Disagree somewhat	Agree somewhat	Unsure	Agree	Agree	Agree Somewhat	Disagree Somewhat	Agree Somewhat	Unsure	Agree	Agree	Agree Somewhat	Agree	Agree	Agree	Agree	Agree	Agree	Disagree somewhat	Agree somewhat	Agree somewhat	Agree somewhat	Unsure	Agree somewhat	Agree	Unsure	Agree	Unsure	Agree	Agree	Agree	Agree
67	6	I am a mature student who has completed a previous undergraduate degree	1	Agree somewhat	Disagree somewhat	Agree somewhat	Unsure	Agree somewhat	Unsure	Unsure	Agree somewhat	Agree	Agree	Agree	Unsure	Agree	Agree somewhat	Agree somewhat	Disagree somewhat	Agree somewhat	Agree somewhat	Agree	Agree Somewhat	Agree	Agree Somewhat	Disagree	Agree	Agree	Disagree	Agree	Agree	Agree	Unsure	Agree somewhat	Agree somewhat	Agree	Agree somewhat	Agree somewhat	Disagree somewhat	Agree somewhat	Agree	Agree	Agree somewhat	Agree	Agree somewhat	Agree	Disagree somewhat	Agree somewhat	Agree somewhat
68	6	I am not a mature student	1	Agree	Agree somewhat	Non applicable	Agree	Agree	Non applicable	Agree	Non applicable	Agree	Agree	Non applicable	Agree somewhat	Agree somewhat	Agree somewhat	Disagree	Agree somewhat	Disagree somewhat	Agree	Agree Somewhat	Unsure	Disagree	Disagree	Disagree Somewhat	Agree Somewhat	Disagree	Agree	Disagree somewhat	Disagree somewhat	Disagree somewhat	Agree somewhat	Agree somewhat	Agree	Disagree	Agree	Agree somewhat	Disagree somewhat	Agree	Agree somewhat	Agree	Agree	Agree somewhat	Agree somewhat	Agree	Agree somewhat	Agree somewhat	Agree somewhat
69	6	I am not a mature student	1	Agree somewhat	Unsure	Agree somewhat	Agree somewhat	Agree somewhat	Agree somewhat	Agree somewhat	Agree somewhat	Non applicable	Non applicable	Agree somewhat	Agree somewhat	Agree somewhat	Agree	Disagree somewhat	Agree somewhat	Agree somewhat	Agree	Agree Somewhat	Agree Somewhat	Disagree Somewhat	Unsure	Disagree Somewhat	Agree Somewhat	Agree Somewhat	Unsure	Agree	Agree	Agree	Agree	Agree	Agree	Agree somewhat	Disagree somewhat	Agree somewhat	Agree somewhat	Agree somewhat	Disagree somewhat	Agree somewhat	Agree somewhat	Agree	Agree somewhat	Agree	Agree somewhat	Agree	Agree somewhat
70	6	I am not a mature student	1	Agree somewhat	Agree	Disagree somewhat	Agree somewhat	Agree somewhat	Agree somewhat	Unsure	Agree	Non applicable	Non applicable	Agree somewhat	Agree	Agree	Agree	Disagree	Agree	Agree	Agree	Agree Somewhat	Agree	Disagree Somewhat	Agree	Agree	Agree	Disagree Somewhat	Agree	Agree	Agree	Agree	Agree	Agree	Agree	Disagree somewhat
71	6	I am not a mature student	1	Non applicable	Non applicable	Agree somewhat	Agree	Non applicable	Agree somewhat	Agree	Agree somewhat	Non applicable	Non applicable	Agree somewhat	Agree somewhat	Agree	Agree	Disagree	Agree	Agree somewhat	Agree	Agree	Agree	Disagree Somewhat	Agree Somewhat	Agree	Disagree Somewhat	Disagree Somewhat	Unsure	Agree somewhat	Agree somewhat	Agree somewhat	Agree	Agree	Agree	Disagree	Disagree somewhat	Agree somewhat	Agree somewhat	Unsure	Agree somewhat	Agree	Agree somewhat	Agree	Unsure	Agree	Agree	Disagree somewhat	Unsure
72	6	I am a mature student who has completed a previous undergraduate degree	1	Disagree	Disagree somewhat	Agree	Non applicable	Non applicable	Agree somewhat	Non applicable	Agree	Unsure	Unsure	Unsure	Disagree	Unsure	Unsure	Disagree somewhat	Unsure	Agree somewhat	Agree somewhat	Agree	Agree	Disagree Somewhat	Agree	Agree Somewhat	Agree	Agree	Agree Somewhat	Agree somewhat	Agree somewhat	Agree somewhat	Agree somewhat	Agree somewhat	Agree somewhat	Unsure
73	6	I am not a mature student	1	Agree somewhat	Agree somewhat	Agree	Non applicable	Agree somewhat	Disagree somewhat	Agree somewhat	Agree	Disagree somewhat	Agree	Agree somewhat	Unsure	Agree	Agree	Disagree	Agree	Agree	Agree	Agree	Agree	Disagree	Agree	Agree Somewhat	Disagree	Disagree Somewhat	Disagree Somewhat	Agree	Agree	Agree	Agree	Agree	Agree	Disagree	Disagree somewhat	Disagree somewhat	Unsure	Agree	Agree somewhat	Agree	Agree	Agree	Agree	Agree somewhat	Agree somewhat	Disagree somewhat	Agree
74	6	I am not a mature student	2	Disagree	Agree	Agree	Non applicable	Agree somewhat	Disagree	Disagree	Agree	Agree	Unsure	Disagree	Disagree	Agree	Agree	Disagree somewhat	Agree	Agree	Agree	Agree	Agree	Disagree	Disagree	Disagree Somewhat	Disagree	Agree Somewhat	Agree	Agree	Agree	Agree	Agree	Agree	Agree	Disagree	Disagree	Disagree	Disagree somewhat	Agree	Agree	Agree somewhat	Agree	Unsure	Agree	Agree	Agree	Disagree	Agree
75	6	I am not a mature student	2	Agree somewhat	Non applicable	Unsure	Non applicable	Non applicable	Agree somewhat	Non applicable	Agree somewhat	Non applicable	Non applicable	Non applicable	Non applicable	Agree somewhat	Disagree somewhat	Agree somewhat	Disagree somewhat	Agree somewhat	Disagree somewhat	Agree	Agree	Unsure	Agree	Agree	Agree Somewhat	Agree	Unsure	Agree	Agree	Agree	Agree somewhat	Agree	Agree somewhat	Agree somewhat	Agree	Agree	Agree somewhat	Agree	Disagree somewhat	Agree	Unsure	Agree	Agree	Agree somewhat	Agree	Agree	Disagree
76	5	I am not a mature student	1	Agree	Disagree somewhat	Agree	Non applicable	Non applicable	Agree	Agree	Agree	Agree somewhat	Agree somewhat	Agree	Disagree somewhat							Disagree Somewhat	Disagree Somewhat	Disagree	Disagree	Disagree Somewhat	Disagree Somewhat		Agree	Agree	Agree	Agree	Agree	Agree	Agree	Disagree
77	5	I am not a mature student	1	Agree	Agree	Agree somewhat	Agree somewhat	Non applicable	Agree somewhat	Non applicable	Agree somewhat	Agree somewhat	Agree somewhat	Agree	Non applicable	Unsure	Unsure	Unsure	Unsure	Agree somewhat	Unsure	Agree	Unsure	Disagree	Disagree Somewhat	Unsure	Agree Somewhat	Agree	Unsure	Agree somewhat	Agree	Agree	Agree	Agree	Agree	Disagree	Agree	Agree somewhat	Disagree somewhat	Agree somewhat	Agree somewhat	Agree	Agree somewhat	Agree	Agree somewhat	Agree	Agree	Agree	Unsure
78	5	I am not a mature student	1	Agree	Agree	Non applicable	Non applicable	Non applicable	Agree somewhat	Agree	Agree somewhat	Non applicable	Agree	Agree somewhat	Non applicable							Agree	Disagree	Disagree	Disagree	Disagree Somewhat	Disagree Somewhat	Disagree Somewhat	Agree Somewhat	Agree	Agree	Agree somewhat	Agree	Agree		Disagree	Agree	Unsure	Disagree	Unsure	Agree	Agree somewhat	Agree somewhat	Unsure	Disagree	Agree somewhat	Agree	Disagree somewhat	Agree somewhat
79	7	I am a mature student who has completed a previous undergraduate degree	1	Disagree somewhat	Unsure	Agree	Agree	Agree somewhat	Disagree somewhat	Disagree somewhat	Agree somewhat	Disagree somewhat	Disagree somewhat	Disagree somewhat	Disagree somewhat	Agree somewhat	Agree	Disagree somewhat	Agree somewhat	Agree	Agree	Agree	Agree	Disagree	Disagree	Agree	Disagree	Disagree	Agree	Agree	Agree	Agree	Agree	Agree	Agree	Disagree	Agree somewhat	Agree	Agree	Agree	Agree	Agree	Agree somewhat	Agree	Agree somewhat	Agree	Agree	Disagree somewhat	Agree somewhat
80	7	I am a mature student who has not completed a previous undergraduate degree	2	Disagree somewhat	Agree	Agree somewhat	Disagree somewhat	Unsure	Unsure	Agree somewhat	Unsure	Disagree somewhat	Disagree somewhat	Agree	Agree	Agree	Disagree somewhat	Agree	Agree	Agree	Agree	Agree	Agree	Agree	Agree	Agree	Agree	Agree	Agree	Agree	Agree	Agree	Agree	Agree	Agree	Agree	Agree	Agree	Agree	Agree somewhat	Unsure	Agree	Agree	Agree	Agree	Agree	Agree somewhat	Agree somewhat	Agree
81	7	I am a mature student who has not completed a previous undergraduate degree	3	Disagree somewhat	Disagree somewhat	Unsure	Unsure	Unsure	Agree	Agree	Agree	Agree somewhat	Agree somewhat	Agree	Agree	Agree	Agree somewhat	Disagree somewhat	Agree somewhat	Disagree	Agree	Agree	Agree	Disagree	Agree Somewhat	Agree Somewhat	Agree Somewhat	Unsure	Agree Somewhat	Disagree somewhat	Disagree somewhat	Agree somewhat	Agree	Agree	Agree somewhat	Disagree	Disagree	Disagree somewhat	Disagree	Agree	Agree somewhat	Agree	Agree somewhat	Agree	Agree somewhat	Agree	Agree	Disagree	Agree somewhat
82	7	I am not a mature student	2	Agree	Unsure	Agree somewhat	Agree	Agree	Agree somewhat	Agree somewhat	Non applicable	Agree somewhat	Agree somewhat	Agree somewhat	Agree	Disagree somewhat	Disagree	Disagree somewhat	Agree somewhat	Disagree	Agree somewhat	Agree Somewhat	Unsure	Disagree Somewhat	Disagree Somewhat	Disagree Somewhat	Agree	Agree	Disagree Somewhat	Agree somewhat	Agree somewhat	Agree somewhat	Agree	Agree	Agree	Disagree somewhat	Agree somewhat	Agree	Unsure	Agree	Agree	Agree	Agree	Agree	Disagree somewhat	Agree	Agree somewhat	Agree somewhat	Agree somewhat
83	7	I am a mature student who has completed a previous undergraduate degree	1	Agree somewhat	Agree somewhat	Unsure	Agree somewhat	Unsure	Disagree somewhat	Unsure	Agree somewhat	Agree somewhat	Agree somewhat	Agree somewhat	Agree somewhat	Agree	Unsure	Disagree	Agree	Agree	Agree	Unsure	Agree Somewhat	Disagree	Disagree Somewhat	Disagree Somewhat	Agree Somewhat	Disagree	Agree	Agree somewhat	Agree somewhat	Agree somewhat	Agree	Agree	Agree	Disagree	Agree somewhat	Agree	Unsure	Agree	Disagree somewhat	Agree somewhat	Agree	Unsure	Unsure	Agree somewhat	Agree	Disagree somewhat	Agree somewhat
84	7	I am a mature student who has completed a previous undergraduate degree	1	Unsure	Unsure	Agree	Unsure	Unsure	Agree	Unsure	Non applicable	Non applicable				Agree	Agree somewhat	Disagree	Agree somewhat	Agree	Agree	Disagree Somewhat	Agree Somewhat	Disagree	Agree Somewhat	Agree	Disagree	Disagree	Agree	Agree	Agree	Agree	Agree	Agree	Agree	Disagree	Agree somewhat	Agree	Agree somewhat	Agree	Disagree somewhat	Agree somewhat	Disagree	Agree	Agree somewhat	Agree	Agree	Disagree	Agree
85	7	I am not a mature student	3	Disagree	Unsure	Disagree	Non applicable	Disagree somewhat	Agree	Non applicable	Non applicable	Agree somewhat	Agree somewhat	Agree somewhat	Disagree somewhat	Disagree	Disagree	Agree	Agree somewhat	Disagree	Disagree somewhat	Disagree Somewhat	Agree	Agree	Agree Somewhat	Agree	Agree	Agree	Disagree	Agree	Agree	Agree	Disagree somewhat	Disagree somewhat	Disagree somewhat	Agree somewhat	Disagree somewhat	Agree	Agree	Disagree somewhat	Disagree	Agree	Disagree somewhat	Agree	Disagree somewhat	Agree
86	7	I am not a mature student	3
87	7	I am not a mature student	2	Agree	Agree somewhat	Agree somewhat	Agree somewhat	Agree somewhat	Agree somewhat	Agree somewhat	Agree somewhat	Agree somewhat	Agree somewhat	Agree somewhat	Agree somewhat	Agree somewhat	Agree somewhat	Agree somewhat	Agree somewhat	Agree somewhat	Agree somewhat	Agree Somewhat	Agree Somewhat	Agree Somewhat	Agree Somewhat	Agree Somewhat	Agree Somewhat	Agree Somewhat	Agree Somewhat	Agree somewhat	Agree somewhat	Agree somewhat	Agree somewhat
88	7	I am not a mature student	3	Agree	Agree somewhat	Non applicable	Non applicable	Non applicable	Agree somewhat	Non applicable	Non applicable	Disagree	Unsure	Unsure	Unsure	Agree	Agree somewhat	Disagree	Agree	Agree	Agree somewhat	Agree Somewhat	Disagree Somewhat	Disagree Somewhat	Unsure	Agree Somewhat	Disagree Somewhat	Agree Somewhat	Agree Somewhat	Disagree somewhat	Agree somewhat	Unsure	Agree somewhat	Agree somewhat	Agree somewhat	Unsure
89	7	I am not a mature student	3	Disagree somewhat	Agree	Disagree somewhat	Disagree somewhat	Unsure	Agree	Unsure	Unsure	Unsure	Agree	Agree somewhat	Agree somewhat	Agree somewhat	Disagree somewhat	Disagree somewhat	Disagree somewhat	Disagree somewhat	Agree somewhat	Agree Somewhat	Agree Somewhat	Agree Somewhat	Agree	Agree Somewhat	Agree	Disagree Somewhat	Agree Somewhat	Disagree somewhat	Agree	Agree	Agree	Agree somewhat	Disagree somewhat	Disagree somewhat
90	7	I am not a mature student	1	Agree	Agree	Non applicable	Non applicable	Agree	Agree	Unsure	Agree	Non applicable	Agree	Disagree somewhat	Agree	Agree	Agree	Disagree	Agree	Agree somewhat	Agree	Agree	Agree	Disagree	Agree Somewhat	Disagree	Agree Somewhat	Agree Somewhat	Agree Somewhat	Agree somewhat	Agree somewhat	Agree somewhat	Agree somewhat	Agree	Agree	Agree somewhat
91	7	I am a mature student who has completed a previous undergraduate degree	1	Agree	Agree somewhat	Unsure	Agree	Agree	Agree somewhat	Agree	Agree	Agree somewhat	Agree somewhat	Unsure	Agree	Agree	Agree somewhat	Unsure	Agree	Agree	Agree	Agree	Agree Somewhat	Disagree	Agree	Disagree	Disagree	Disagree	Agree	Disagree	Agree	Agree	Agree	Agree	Agree	Disagree	Disagree somewhat	Agree	Disagree	Agree	Agree	Disagree	Agree somewhat	Agree somewhat	Disagree somewhat	Agree	Agree	Disagree	Agree
92	7	I am not a mature student	1	Agree	Agree somewhat	Agree	Agree somewhat	Agree somewhat	Agree somewhat	Agree somewhat	Agree	Agree somewhat	Agree	Agree	Agree somewhat	Agree	Agree somewhat	Disagree	Disagree somewhat	Agree	Agree	Disagree Somewhat	Disagree Somewhat	Disagree	Disagree	Disagree	Disagree Somewhat	Disagree	Agree	Disagree somewhat	Agree somewhat	Agree somewhat	Agree somewhat	Agree	Agree	Disagree	Agree	Agree	Disagree	Agree	Agree somewhat	Disagree somewhat	Agree somewhat	Disagree somewhat	Agree somewhat	Agree	Agree	Disagree	Agree somewhat
93	7	I am a mature student who has completed a previous undergraduate degree	1	Agree somewhat	Disagree	Agree somewhat	Non applicable	Agree	Non applicable	Agree	Disagree	Agree	Agree	Agree	Disagree	Agree somewhat	Agree somewhat	Disagree	Agree somewhat	Agree	Agree	Agree Somewhat	Disagree	Disagree	Disagree Somewhat	Disagree Somewhat	Disagree Somewhat	Disagree	Agree	Agree	Agree somewhat	Agree	Agree	Agree	Agree	Disagree somewhat	Agree somewhat	Agree	Disagree somewhat	Disagree somewhat	Disagree somewhat	Agree	Agree somewhat	Agree	Agree somewhat	Agree	Agree somewhat	Disagree	Disagree
94	7	I am not a mature student	2	Disagree	Agree	Agree somewhat	Agree	Agree	Agree	Agree	Disagree	Agree	Agree	Agree	Agree	Agree	Agree somewhat	Disagree	Agree	Agree	Agree	Agree	Agree	Disagree Somewhat	Unsure	Agree Somewhat	Agree	Unsure	Disagree Somewhat	Agree	Agree	Agree	Agree	Agree	Agree	Disagree somewhat	Agree	Agree	Agree	Disagree somewhat	Disagree	Agree somewhat	Disagree	Agree	Disagree somewhat	Disagree somewhat	Agree somewhat	Agree	Agree
95	7	I am a mature student who has completed a previous undergraduate degree	1	Agree	Disagree	Agree somewhat	Agree somewhat	Agree somewhat	Agree	Agree	Agree	Agree somewhat	Agree	Disagree	Unsure
96	7	I am a mature student who has completed a previous undergraduate degree	1	Non applicable	Non applicable	Non applicable	Non applicable	Non applicable	Unsure	Non applicable	Non applicable	Disagree somewhat	Disagree somewhat	Agree somewhat	Agree somewhat	Agree somewhat	Agree somewhat	Unsure	Agree somewhat	Agree somewhat	Agree somewhat	Agree Somewhat	Agree	Disagree	Unsure	Agree Somewhat	Agree Somewhat	Agree Somewhat	Agree	Unsure	Agree somewhat	Agree	Agree	Agree	Agree	Disagree	Agree somewhat	Agree somewhat	Disagree somewhat	Agree	Agree	Agree somewhat	Agree somewhat	Agree somewhat	Agree somewhat	Agree	Agree	Unsure	Agree
97	7	I am a mature student who has completed a previous undergraduate degree	2	Agree	Disagree	Agree somewhat	Disagree	Disagree	Agree somewhat	Disagree	Agree	Agree somewhat	Non applicable	Disagree	Disagree	Agree	Agree	Agree somewhat	Agree	Agree	Agree	Disagree Somewhat	Agree	Disagree Somewhat	Agree Somewhat	Agree Somewhat	Disagree Somewhat	Agree Somewhat	Agree Somewhat	Agree	Agree	Disagree somewhat	Agree	Agree	Agree	Disagree somewhat	Agree	Agree somewhat	Agree somewhat	Agree somewhat	Agree	Agree somewhat	Agree somewhat	Agree	Agree somewhat	Agree somewhat	Agree	Agree somewhat	Agree
98	7	I am not a mature student	2	Agree	Disagree somewhat	Agree	Agree	Agree	Non applicable	Non applicable	Agree	Agree	Agree	Agree	Agree	Agree	Disagree somewhat	Disagree	Agree somewhat	Agree	Agree	Agree Somewhat	Disagree	Disagree	Unsure	Agree Somewhat	Disagree Somewhat	Disagree Somewhat	Agree Somewhat	Agree	Agree	Agree somewhat	Agree somewhat	Agree	Agree somewhat	Disagree	Agree	Agree somewhat	Disagree	Agree somewhat	Agree	Agree somewhat	Disagree somewhat	Agree somewhat	Agree	Agree	Disagree somewhat	Disagree	Disagree somewhat
99	7	I am not a mature student	2	Unsure	Unsure	Agree somewhat	Agree somewhat	Agree	Agree somewhat	Agree somewhat	Unsure	Agree somewhat	Agree somewhat	Agree	Disagree somewhat	Agree	Unsure	Agree somewhat	Agree	Unsure	Agree somewhat	Unsure	Agree Somewhat	Disagree	Disagree Somewhat	Disagree Somewhat	Agree Somewhat	Agree Somewhat	Agree	Disagree somewhat	Agree somewhat	Agree somewhat	Agree	Agree	Agree	Disagree	Agree	Agree	Disagree	Agree	Agree somewhat	Agree somewhat	Unsure	Agree somewhat	Agree	Agree somewhat	Agree	Disagree somewhat	Agree
100	7	I am a mature student who has completed a previous undergraduate degree	1	Non applicable	Non applicable	Unsure	Non applicable	Non applicable	Agree somewhat	Non applicable	Agree somewhat	Agree somewhat	Unsure	Disagree somewhat	Agree somewhat	Agree	Agree somewhat	Disagree	Unsure	Agree	Agree	Disagree Somewhat	Disagree	Disagree	Agree Somewhat	Unsure	Disagree	Disagree Somewhat	Agree	Agree somewhat	Agree	Agree	Agree	Agree	Agree	Disagree	Disagree somewhat	Agree somewhat	Disagree somewhat	Agree somewhat	Disagree	Unsure	Agree	Disagree somewhat	Unsure	Agree	Agree	Disagree	Agree
101	7	I am not a mature student	3	Agree somewhat	Disagree	Non applicable	Non applicable	Agree	Agree	Non applicable	Agree	Agree	Agree	Agree somewhat	Agree somewhat	Unsure	Agree somewhat	Disagree somewhat	Agree somewhat	Disagree somewhat	Agree	Disagree	Agree Somewhat	Disagree	Agree Somewhat	Unsure	Agree Somewhat	Agree	Unsure	Agree	Agree	Agree	Agree	Agree	Agree	Disagree somewhat
102	7	I am not a mature student	3	Non applicable	Agree somewhat	Agree	Non applicable	Agree	Agree	Non applicable	Agree	Agree	Agree	Disagree somewhat	Disagree somewhat	Agree	Agree somewhat	Disagree somewhat	Agree	Agree	Agree	Agree Somewhat	Agree Somewhat	Unsure	Agree	Agree Somewhat	Agree Somewhat	Agree Somewhat	Disagree Somewhat	Agree	Agree	Agree	Agree somewhat	Agree	Agree	Unsure	Disagree somewhat	Agree	Agree somewhat	Agree somewhat	Disagree somewhat	Agree somewhat	Agree somewhat	Unsure	Agree somewhat	Disagree somewhat	Agree	Disagree somewhat	Agree
103	7	I am not a mature student	2	Unsure	Unsure	Agree somewhat	Agree somewhat	Unsure	Agree somewhat	Agree somewhat	Agree	Agree somewhat	Agree	Agree	Agree	Agree	Agree somewhat	Unsure	Agree somewhat	Agree	Agree	Disagree Somewhat	Agree	Disagree Somewhat	Unsure	Unsure	Agree Somewhat	Disagree Somewhat	Agree Somewhat	Agree	Agree	Agree	Agree	Agree	Agree	Disagree
104	7	I am a mature student who has completed a previous undergraduate degree	1	Agree	Agree	Agree somewhat	Agree somewhat	Unsure	Agree	Agree	Disagree somewhat	Agree somewhat	Agree somewhat	Agree somewhat	Agree somewhat	Agree	Agree	Disagree	Agree somewhat	Agree somewhat	Agree	Agree	Agree	Disagree	Disagree	Disagree	Unsure	Disagree	Agree Somewhat	Agree	Unsure	Agree somewhat	Agree somewhat	Agree	Agree	Disagree	Agree somewhat	Agree	Unsure	Agree	Agree somewhat	Agree	Unsure	Agree	Agree somewhat	Unsure	Unsure	Disagree	Agree
105	7	I am not a mature student	2	Disagree somewhat	Agree somewhat	Unsure	Disagree somewhat	Agree somewhat	Agree somewhat	Agree somewhat	Agree somewhat	Agree somewhat	Agree	Agree	Agree	Agree	Agree somewhat	Disagree	Agree somewhat	Agree	Agree	Agree Somewhat	Agree	Disagree	Unsure	Unsure	Agree Somewhat	Disagree	Agree	Agree	Agree	Agree	Agree	Agree	Agree	Disagree	Agree somewhat	Agree	Disagree somewhat	Disagree somewhat	Agree somewhat	Agree somewhat	Agree somewhat	Disagree somewhat	Unsure	Agree	Agree	Disagree	Agree
106	7	I am not a mature student	3	Agree	Disagree somewhat	Agree somewhat	Non applicable	Non applicable	Agree somewhat	Non applicable	Agree somewhat	Non applicable	Agree	Disagree	Disagree somewhat	Agree	Unsure	Disagree	Agree	Agree	Agree somewhat	Disagree	Agree	Disagree	Unsure	Disagree Somewhat	Agree Somewhat	Agree Somewhat	Agree Somewhat	Agree	Agree	Agree	Agree	Agree	Agree	Disagree somewhat	Agree somewhat	Agree somewhat	Disagree somewhat	Disagree somewhat	Agree somewhat	Agree somewhat	Agree somewhat	Agree somewhat	Disagree somewhat	Agree	Agree somewhat	Agree somewhat	Agree somewhat
107	7	I am a mature student who has not completed a previous undergraduate degree	2	Disagree	Disagree	Unsure	Non applicable	Agree	Agree	Disagree	Agree	Agree	Agree	Agree	Agree	Agree somewhat	Disagree somewhat	Agree somewhat	Agree	Agree somewhat	Agree	Disagree Somewhat	Disagree Somewhat	Disagree	Disagree	Unsure	Disagree	Disagree	Agree	Agree	Agree	Agree	Agree	Agree	Agree somewhat	Disagree somewhat	Agree somewhat	Disagree	Unsure	Agree	Agree	Disagree	Agree	Disagree somewhat	Agree	Agree	Agree	Disagree	Agree
108	7	I am a mature student who has not completed a previous undergraduate degree	2	Non applicable	Non applicable	Agree somewhat	Agree somewhat	Agree somewhat	Agree	Unsure	Non applicable	Agree	Non applicable	Agree somewhat	Agree	Agree	Agree	Disagree somewhat	Agree	Agree	Agree									Agree	Unsure	Agree	Agree	Agree	Agree	Agree somewhat
109	7	I am a mature student who has not completed a previous undergraduate degree	1	Agree somewhat	Disagree somewhat	Agree	Agree	Agree	Agree	Agree	Agree somewhat	Agree	Agree	Agree	Agree	Unsure	Unsure	Disagree somewhat	Agree	Disagree somewhat	Agree	Agree Somewhat	Agree Somewhat	Agree	Agree Somewhat	Agree Somewhat	Agree	Agree	Disagree	Agree	Agree	Agree somewhat	Agree somewhat	Agree somewhat	Agree somewhat	Unsure	Agree somewhat	Agree	Agree somewhat	Agree	Agree	Agree	Agree	Agree	Agree	Agree	Agree somewhat	Agree	Agree
110	7	I am a mature student who has completed a previous undergraduate degree	1	Disagree	Agree	Unsure	Non applicable	Non applicable	Agree somewhat	Non applicable	Agree somewhat	Unsure	Agree somewhat	Disagree somewhat	Agree somewhat	Unsure	Agree somewhat	Agree somewhat	Agree somewhat	Agree somewhat	Agree	Agree Somewhat	Agree	Disagree	Disagree Somewhat	Agree Somewhat	Disagree Somewhat	Unsure	Agree	Agree	Unsure	Agree	Agree	Agree	Agree	Disagree	Agree somewhat	Agree somewhat	Agree somewhat	Agree somewhat	Agree somewhat	Agree	Agree	Agree somewhat	Agree somewhat	Agree somewhat	Agree	Unsure	Unsure
111	7	I am not a mature student	1	Non applicable	Agree somewhat	Non applicable	Non applicable	Agree somewhat	Non applicable	Non applicable	Non applicable	Agree somewhat	Agree somewhat	Non applicable	Agree somewhat	Agree	Agree	Disagree	Agree	Agree	Agree	Agree Somewhat	Agree	Disagree	Disagree	Disagree Somewhat	Disagree	Disagree Somewhat	Agree	Agree	Agree	Agree	Agree	Agree	Agree	Disagree	Agree somewhat	Disagree somewhat	Disagree	Agree	Disagree somewhat	Agree somewhat	Agree	Agree	Agree	Agree	Agree	Unsure	Unsure
112	7	I am not a mature student	2	Agree somewhat	Agree	Agree somewhat	Unsure	Disagree somewhat	Agree	Agree somewhat	Agree	Agree somewhat	Agree somewhat	Unsure	Disagree somewhat	Agree	Agree	Disagree	Agree	Agree	Agree	Agree Somewhat	Agree Somewhat	Disagree	Disagree Somewhat	Agree Somewhat	Agree Somewhat	Disagree Somewhat	Disagree Somewhat	Agree somewhat	Agree somewhat	Disagree somewhat	Agree somewhat	Agree somewhat	Agree	Unsure	Agree somewhat	Disagree somewhat	Unsure	Agree somewhat	Agree somewhat	Agree	Agree	Agree	Unsure	Agree	Agree	Disagree somewhat	Agree somewhat
113	7	I am not a mature student	1	Non applicable	Disagree somewhat	Non applicable	Disagree somewhat	Unsure	Non applicable	Non applicable	Unsure	Non applicable	Non applicable	Disagree	Agree	Agree	Agree	Disagree	Agree	Agree	Agree	Agree Somewhat	Unsure	Agree	Agree	Unsure	Agree	Agree Somewhat	Agree Somewhat	Agree	Unsure	Unsure	Unsure	Agree	Agree	Disagree	Disagree	Agree	Disagree somewhat	Unsure	Disagree	Agree somewhat	Unsure	Agree	Agree somewhat	Agree	Unsure	Agree somewhat	Agree somewhat
114	7	I am not a mature student	2	Agree	Agree somewhat	Agree somewhat	Agree	Agree	Disagree somewhat	Disagree somewhat	Disagree somewhat	Agree	Agree	Agree	Agree	Agree	Agree somewhat	Disagree	Agree	Agree somewhat	Agree	Agree	Disagree	Disagree	Disagree Somewhat	Disagree Somewhat	Unsure	Agree Somewhat	Agree	Agree	Agree	Agree	Unsure	Agree	Agree	Disagree somewhat	Agree	Agree	Agree somewhat	Agree	Agree	Agree somewhat	Agree	Agree	Agree	Unsure	Agree	Agree somewhat	Agree
115	7	I am not a mature student	3
116	7	I am a mature student who has not completed a previous undergraduate degree	1
117	7	I am not a mature student	2
118	7	I am a mature student who has completed a previous undergraduate degree	1	Disagree	Unsure	Agree somewhat	Non applicable	Agree somewhat	Agree somewhat	Agree somewhat	Unsure	Unsure	Unsure	Disagree somewhat	Agree	Agree	Agree	Disagree	Agree	Agree	Agree	Agree	Agree	Disagree	Disagree	Agree	Disagree	Agree	Agree	Agree	Agree	Agree	Agree	Agree	Agree	Disagree	Disagree	Agree somewhat	Disagree	Agree	Agree somewhat	Agree somewhat	Agree somewhat	Unsure	Agree somewhat	Agree	Agree	Disagree	Agree
119	7	I am a mature student who has completed a previous undergraduate degree	1	Non applicable	Disagree	Unsure	Non applicable	Agree	Agree somewhat	Non applicable	Agree somewhat	Agree somewhat	Disagree somewhat	Disagree	Disagree somewhat	Agree	Agree	Disagree	Agree	Agree	Agree	Agree Somewhat	Agree	Disagree	Agree Somewhat	Agree Somewhat	Disagree Somewhat	Agree Somewhat	Agree	Agree	Agree	Agree	Agree	Agree	Agree	Disagree	Disagree somewhat	Agree somewhat	Disagree	Agree	Agree	Agree	Agree	Agree	Unsure	Agree	Agree	Disagree somewhat	Agree
120	7	I am a mature student who has not completed a previous undergraduate degree	2	Agree	Agree	Agree	Agree	Agree	Agree	Agree	Agree	Agree	Agree	Agree	Agree	Agree	Agree	Disagree	Agree	Agree	Agree	Agree	Agree	Agree	Agree	Agree	Agree	Agree	Agree	Agree	Agree	Agree	Agree	Agree	Agree	Agree	Agree	Agree	Agree	Agree	Agree	Agree	Agree	Agree	Agree	Agree	Agree	Agree	Agree
121	7	I am not a mature student	2	Disagree somewhat	Agree somewhat	Agree	Agree	Agree somewhat	Unsure	Disagree somewhat	Agree	Agree somewhat	Agree somewhat	Unsure	Disagree somewhat	Agree	Agree somewhat	Disagree somewhat	Agree	Agree somewhat	Agree	Agree	Agree	Disagree	Agree Somewhat	Agree	Agree Somewhat	Agree	Agree Somewhat	Agree	Agree	Agree	Agree somewhat	Agree	Agree	Disagree somewhat
122	7	I am a mature student who has not completed a previous undergraduate degree	3	Agree	Agree	Agree	Agree	Agree	Agree	Agree	Agree	Agree somewhat	Agree	Agree somewhat	Agree	Agree	Agree somewhat	Disagree somewhat	Agree somewhat	Agree	Agree	Unsure	Disagree Somewhat	Disagree	Unsure	Unsure	Disagree Somewhat	Disagree Somewhat	Disagree Somewhat	Agree	Unsure	Agree	Agree	Agree	Agree	Disagree somewhat	Agree	Agree	Agree somewhat	Agree	Disagree somewhat	Disagree somewhat	Agree	Agree	Agree	Agree	Agree	Agree	Agree
123	7	I am a mature student who has completed a previous undergraduate degree	1	Disagree somewhat	Disagree	Agree somewhat	Disagree somewhat	Non applicable	Agree	Agree somewhat	Agree	Disagree somewhat	Non applicable	Disagree	Disagree	Agree somewhat	Unsure	Agree	Agree	Agree	Agree	Agree	Agree	Agree Somewhat	Agree	Agree	Agree	Agree	Disagree Somewhat	Agree	Agree	Agree	Agree	Agree somewhat	Agree	Agree somewhat
124	7	I am not a mature student	2	Agree somewhat	Agree somewhat	Agree somewhat	Agree somewhat	Agree somewhat	Agree somewhat	Agree somewhat	Agree somewhat	Agree	Agree	Agree somewhat	Agree somewhat	Agree	Agree	Disagree	Agree	Agree	Agree	Agree Somewhat	Agree Somewhat	Disagree	Disagree Somewhat	Disagree Somewhat	Disagree Somewhat	Disagree Somewhat	Agree	Agree somewhat	Agree somewhat	Agree somewhat	Agree	Agree	Agree	Disagree	Agree somewhat	Agree somewhat	Disagree somewhat	Agree	Agree somewhat	Disagree somewhat	Agree somewhat	Disagree somewhat	Agree	Agree	Agree	Disagree somewhat	Agree
125	7	I am not a mature student	2	Agree somewhat	Disagree somewhat	Agree somewhat	Agree	Agree	Disagree somewhat	Unsure	Agree	Agree somewhat	Agree somewhat	Unsure	Agree somewhat							Agree	Agree Somewhat	Disagree Somewhat	Agree Somewhat	Unsure	Agree Somewhat	Agree Somewhat	Agree	Agree	Agree somewhat	Unsure	Agree	Agree	Agree	Agree somewhat	Agree somewhat	Agree	Unsure	Agree somewhat	Agree	Agree	Agree somewhat	Agree somewhat	Unsure	Agree	Agree somewhat	Unsure	Agree somewhat
126	7	I am a mature student who has completed a previous undergraduate degree	1	Disagree	Agree	Disagree somewhat	Disagree somewhat	Disagree somewhat	Agree somewhat	Non applicable	Agree	Agree	Agree	Agree	Agree somewhat	Agree somewhat	Agree somewhat	Agree somewhat	Agree	Agree	Agree	Agree	Agree	Disagree	Agree	Unsure	Agree Somewhat	Agree Somewhat	Disagree Somewhat	Agree	Agree	Agree	Agree somewhat	Agree	Agree	Disagree	Agree	Agree	Disagree	Agree	Agree somewhat	Agree somewhat	Agree	Agree	Agree	Agree	Agree	Agree	Agree somewhat
127	7	I am a mature student who has not completed a previous undergraduate degree	3
128	7	I am a mature student who has completed a previous undergraduate degree	2
129	1	I am not a mature student	2	Agree somewhat	Agree somewhat	Agree	Agree	Agree	Agree	Agree	Unsure	Disagree somewhat	Disagree somewhat	Unsure	Agree somewhat	Disagree somewhat	Agree somewhat	Agree somewhat	Agree somewhat	Unsure	Agree somewhat	Agree	Agree Somewhat	Disagree	Disagree Somewhat	Agree Somewhat	Unsure	Agree Somewhat	Unsure	Agree	Agree	Agree	Agree somewhat	Agree	Disagree somewhat	Disagree
130	1	I am not a mature student	1	Agree somewhat	Unsure	Unsure	Non applicable	Agree somewhat	Unsure	Agree	Agree somewhat	Disagree somewhat	Non applicable	Non applicable	Non applicable	Agree somewhat	Agree somewhat	Agree	Agree	Agree somewhat	Agree somewhat	Agree	Agree	Unsure	Agree Somewhat	Agree Somewhat	Agree	Agree	Disagree Somewhat	Agree	Agree	Agree somewhat	Agree somewhat	Agree somewhat	Agree somewhat	Unsure	Agree somewhat	Agree	Agree	Agree somewhat	Agree	Agree somewhat	Agree somewhat	Agree	Unsure	Agree	Unsure	Unsure	Agree somewhat
131	1	I am not a mature student	1	Agree somewhat	Agree somewhat	Agree	Non applicable	Non applicable	Agree somewhat	Agree	Agree	Agree somewhat	Non applicable	Agree somewhat	Disagree somewhat	Unsure	Agree	Disagree	Unsure	Agree somewhat	Agree	Agree	Agree	Unsure	Agree Somewhat	Agree	Agree	Agree Somewhat	Disagree Somewhat	Agree	Agree somewhat	Agree somewhat	Agree	Agree somewhat	Agree somewhat	Agree somewhat
132	1	I am not a mature student	2	Non applicable	Non applicable	Unsure	Non applicable	Non applicable	Non applicable	Agree somewhat	Non applicable	Non applicable	Non applicable	Disagree somewhat	Agree somewhat	Disagree somewhat	Unsure	Disagree somewhat	Unsure	Unsure	Disagree somewhat	Agree Somewhat	Disagree Somewhat	Disagree	Unsure	Unsure	Agree Somewhat	Agree Somewhat	Disagree Somewhat	Agree	Agree	Agree	Agree	Agree	Unsure	Disagree	Agree somewhat	Disagree somewhat	Agree somewhat	Agree somewhat	Disagree somewhat	Agree somewhat	Unsure	Unsure	Agree somewhat	Agree somewhat	Unsure	Disagree somewhat	Disagree
133	1	I am not a mature student	2	Non applicable	Non applicable	Agree	Non applicable	Agree somewhat	Agree	Non applicable	Agree	Agree	Agree somewhat	Agree	Agree somewhat	Disagree	Agree somewhat	Disagree somewhat	Unsure	Disagree somewhat	Agree somewhat	Agree Somewhat	Unsure	Disagree Somewhat	Unsure	Unsure	Agree Somewhat	Disagree Somewhat	Agree Somewhat	Agree somewhat	Agree somewhat	Agree somewhat	Agree somewhat	Agree	Agree somewhat	Unsure	Agree	Agree somewhat	Agree somewhat	Agree	Agree	Unsure	Agree somewhat	Disagree somewhat	Unsure	Agree somewhat	Agree	Disagree somewhat	Agree somewhat
134	1	I am not a mature student	1	Non applicable	Non applicable	Non applicable	Non applicable	Non applicable	Non applicable	Non applicable	Non applicable	Non applicable	Non applicable	Non applicable	Non applicable	Disagree somewhat	Unsure	Agree somewhat	Agree	Agree	Agree	Agree Somewhat	Disagree Somewhat	Disagree	Disagree Somewhat	Unsure	Unsure	Disagree Somewhat	Disagree Somewhat	Agree somewhat	Agree	Disagree somewhat	Agree somewhat	Agree	Agree	Disagree
135	1	I am not a mature student	2	Non applicable	Non applicable	Agree	Agree somewhat	Agree	Agree	Non applicable	Agree	Agree	Non applicable	Agree	Disagree somewhat	Disagree	Agree somewhat	Agree somewhat	Agree	Unsure	Agree	Agree	Agree Somewhat	Agree	Agree	Agree	Agree	Agree	Agree Somewhat	Agree	Agree	Agree	Agree	Agree somewhat	Agree somewhat	Disagree somewhat
136	1	I am not a mature student	2	Agree somewhat	Unsure	Agree somewhat	Non applicable	Non applicable	Non applicable	Non applicable	Agree	Non applicable	Non applicable	Unsure	Unsure	Unsure	Agree	Disagree somewhat	Agree somewhat	Agree somewhat	Agree somewhat	Agree	Agree	Disagree Somewhat	Agree Somewhat	Agree Somewhat	Disagree Somewhat	Agree Somewhat	Disagree Somewhat	Agree	Agree	Agree	Agree somewhat	Agree somewhat	Agree somewhat	Disagree somewhat	Agree somewhat	Disagree somewhat	Agree somewhat	Unsure	Disagree somewhat	Disagree somewhat	Disagree somewhat	Agree	Disagree somewhat	Agree somewhat	Agree somewhat	Agree somewhat	Disagree somewhat
137	1	I am not a mature student	2	Non applicable	Non applicable	Agree	Non applicable	Non applicable	Non applicable	Non applicable	Agree	Non applicable	Non applicable	Disagree	Disagree	Agree	Agree	Disagree	Agree	Agree	Agree	Disagree	Disagree	Disagree	Agree Somewhat	Agree	Disagree	Disagree	Agree	Agree	Disagree somewhat	Agree	Agree somewhat	Agree	Agree	Disagree	Agree somewhat	Agree somewhat	Disagree	Disagree somewhat	Disagree somewhat	Agree	Disagree	Agree somewhat	Disagree somewhat	Agree	Agree somewhat	Disagree	Disagree somewhat
138	1	I am not a mature student	1	Disagree	Agree	Agree	Agree	Agree	Agree somewhat	Agree somewhat	Agree	Agree	Agree	Unsure	Agree somewhat	Agree	Unsure	Disagree	Agree	Agree	Agree	Agree	Agree	Unsure	Agree	Agree	Agree	Agree	Disagree Somewhat	Agree	Agree	Agree	Agree	Agree	Agree	Agree	Unsure	Agree	Agree	Agree	Disagree somewhat	Agree	Agree somewhat	Agree	Agree somewhat	Agree	Agree	Agree	Agree somewhat
139	1	I am not a mature student	1	Non applicable	Non applicable	Unsure	Non applicable	Non applicable	Agree	Non applicable	Agree	Agree	Non applicable	Non applicable	Disagree	Unsure	Unsure					Agree	Disagree	Disagree	Agree Somewhat	Unsure	Disagree	Agree Somewhat	Agree	Agree	Agree	Agree	Agree	Agree	Agree	Disagree	Agree somewhat	Disagree	Disagree	Agree	Disagree somewhat	Agree	Agree	Agree	Agree	Agree	Agree	Disagree	Unsure
140	1	I am not a mature student	2	Non applicable	Non applicable	Agree somewhat	Non applicable	Non applicable	Agree somewhat	Non applicable	Agree	Non applicable	Non applicable	Disagree	Disagree	Agree somewhat	Agree somewhat	Agree somewhat	Agree somewhat	Disagree somewhat	Agree	Agree	Agree	Disagree	Agree Somewhat	Unsure	Agree Somewhat	Agree Somewhat	Disagree	Agree	Agree	Agree	Agree	Agree	Agree somewhat	Unsure	Disagree	Agree somewhat	Agree somewhat	Agree somewhat	Disagree somewhat	Agree somewhat	Disagree somewhat	Agree	Disagree somewhat	Agree somewhat	Disagree somewhat	Agree	Disagree somewhat
141	1	I am not a mature student	1	Unsure	Agree somewhat	Agree somewhat	Non applicable	Agree somewhat	Agree somewhat	Non applicable	Agree somewhat	Disagree somewhat	Non applicable	Disagree somewhat	Non applicable	Unsure	Disagree somewhat	Agree	Disagree somewhat	Unsure	Unsure	Agree Somewhat	Agree	Disagree Somewhat	Agree	Agree Somewhat	Disagree Somewhat	Agree	Disagree Somewhat	Agree	Agree	Agree	Disagree	Agree	Unsure	Unsure
142	1	I am not a mature student	1	Agree	Disagree somewhat	Agree	Agree	Agree	Agree	Agree	Agree	Agree somewhat	Agree	Agree	Agree	Unsure	Unsure	Agree somewhat	Unsure	Unsure	Agree somewhat	Agree	Agree Somewhat	Disagree	Unsure	Unsure	Agree Somewhat	Agree Somewhat	Agree Somewhat	Agree	Agree somewhat	Unsure	Agree somewhat	Agree	Agree	Disagree	Disagree	Agree somewhat	Disagree	Agree	Unsure	Agree somewhat	Agree	Agree	Agree	Agree	Agree	Disagree	Agree somewhat
143	1	I am not a mature student	1	Unsure	Unsure	Agree	Unsure	Unsure	Agree somewhat	Unsure	Agree somewhat	Unsure	Unsure	Unsure	Agree somewhat	Agree somewhat	Agree somewhat	Disagree	Agree somewhat	Agree	Agree	Agree	Agree Somewhat	Disagree	Agree Somewhat	Unsure	Agree Somewhat	Disagree Somewhat	Agree Somewhat	Agree somewhat	Agree somewhat	Agree somewhat	Agree somewhat	Agree	Agree somewhat	Agree somewhat	Agree somewhat	Agree somewhat	Unsure	Agree somewhat	Agree somewhat	Agree somewhat	Agree somewhat	Agree somewhat	Agree somewhat	Agree somewhat	Agree somewhat	Agree somewhat	Agree somewhat
144	1	I am not a mature student	1	Non applicable	Non applicable	Agree	Non applicable	Agree	Agree	Non applicable	Agree somewhat	Non applicable	Non applicable	Disagree somewhat	Non applicable	Agree somewhat	Agree	Agree somewhat	Disagree somewhat	Agree somewhat	Agree	Agree	Unsure	Disagree	Unsure	Unsure	Unsure	Agree	Agree Somewhat	Agree	Unsure	Agree	Agree somewhat	Agree	Unsure	Disagree	Agree somewhat	Unsure	Disagree somewhat	Agree somewhat	Disagree	Agree	Disagree somewhat	Agree somewhat	Agree somewhat	Disagree somewhat	Agree	Agree	Agree somewhat
145	1	I am not a mature student	1	Unsure	Unsure	Unsure	Unsure	Unsure	Agree somewhat	Unsure	Unsure	Agree somewhat	Agree somewhat	Agree somewhat	Disagree somewhat	Disagree	Agree somewhat	Unsure	Disagree	Disagree	Disagree somewhat	Agree	Unsure	Disagree Somewhat	Agree Somewhat	Unsure	Agree	Unsure	Unsure	Agree	Agree	Agree	Agree somewhat	Agree	Unsure	Disagree somewhat	Agree	Unsure	Agree	Agree somewhat	Disagree somewhat	Agree somewhat	Agree somewhat	Agree	Disagree somewhat	Agree somewhat	Unsure	Disagree somewhat	Disagree
146	1	I am not a mature student	1	Non applicable	Non applicable	Agree	Non applicable	Non applicable	Agree	Agree	Agree	Agree	Agree	Agree	Agree	Disagree somewhat	Agree somewhat	Agree	Agree	Disagree	Agree	Agree	Disagree Somewhat	Disagree Somewhat	Unsure	Unsure	Agree	Agree	Agree Somewhat	Agree	Agree	Disagree somewhat	Agree	Agree	Unsure	Disagree somewhat	Agree somewhat	Agree	Agree	Agree	Agree	Agree	Agree	Agree somewhat	Agree	Agree	Agree	Agree	Agree
147	1	I am not a mature student	1	Agree somewhat	Unsure	Unsure	Unsure	Agree somewhat	Unsure	Agree somewhat	Agree somewhat	Agree somewhat	Agree somewhat	Unsure	Unsure	Agree somewhat	Agree somewhat	Agree somewhat	Agree somewhat	Agree	Agree somewhat	Agree	Agree	Agree Somewhat	Agree	Agree	Agree	Agree Somewhat	Unsure	Agree somewhat	Agree	Agree	Agree	Agree	Agree	Unsure	Agree somewhat	Agree	Agree somewhat	Agree somewhat	Unsure	Agree somewhat	Agree somewhat	Unsure	Unsure	Unsure	Agree somewhat	Unsure	Agree somewhat
148	1	I am not a mature student	1	Non applicable	Non applicable	Disagree somewhat	Non applicable	Non applicable	Agree somewhat	Non applicable	Unsure	Agree somewhat	Agree somewhat	Disagree somewhat	Disagree somewhat	Agree somewhat	Agree	Disagree somewhat	Agree somewhat	Unsure	Agree somewhat	Agree Somewhat	Agree	Agree Somewhat	Agree Somewhat	Agree	Unsure	Agree Somewhat	Disagree Somewhat	Agree	Agree	Agree	Agree somewhat	Agree	Agree somewhat	Unsure	Disagree somewhat	Agree	Unsure	Agree somewhat	Agree somewhat	Agree somewhat	Agree somewhat	Agree	Agree somewhat	Agree somewhat	Agree somewhat	Unsure	Disagree somewhat
149	1	I am a mature student who has not completed a previous undergraduate degree	2	Agree	Agree	Agree	Non applicable	Non applicable	Agree	Non applicable	Agree	Non applicable	Non applicable	Agree	Non applicable	Agree somewhat	Agree somewhat	Disagree	Agree somewhat	Disagree	Agree	Disagree	Agree Somewhat	Disagree	Disagree	Disagree	Disagree	Disagree	Unsure	Agree somewhat	Agree somewhat	Agree somewhat	Agree somewhat	Agree	Agree	Disagree somewhat	Agree	Agree	Disagree	Agree	Unsure	Unsure	Agree	Disagree	Agree	Disagree	Agree	Disagree	Agree
150	1	I am not a mature student	1	Agree	Agree somewhat	Agree	Agree	Agree	Agree	Agree somewhat	Agree	Agree	Agree	Agree	Agree somewhat	Agree somewhat	Agree somewhat	Agree	Agree	Agree somewhat	Agree	Agree	Disagree Somewhat	Unsure	Agree Somewhat	Disagree	Disagree Somewhat	Agree	Agree Somewhat	Agree	Agree	Agree	Agree	Agree	Agree	Disagree	Agree somewhat	Disagree somewhat	Agree	Agree somewhat	Agree	Agree	Agree	Agree	Agree somewhat	Agree	Agree somewhat	Disagree somewhat	Agree somewhat
151	1	I am not a mature student	1
152	1	I am not a mature student	2
153	1	I am not a mature student	1
154	1	I am a mature student who has not completed a previous undergraduate degree	1	Agree somewhat	Non applicable	Agree somewhat		Agree somewhat	Agree somewhat	Agree somewhat	Agree somewhat	Agree somewhat	Agree somewhat	Agree somewhat	Agree somewhat	Agree	Agree	Agree	Agree	Agree	Agree	Agree	Agree	Agree	Agree	Agree	Agree	Agree	Agree	Agree	Agree	Agree	Agree	Agree	Agree	Agree	Agree	Agree somewhat	Agree somewhat
155	1	I am not a mature student	2	Disagree	Disagree somewhat	Agree	Unsure	Agree	Agree	Unsure	Agree somewhat	Agree somewhat	Agree somewhat	Agree somewhat	Unsure	Unsure	Agree somewhat	Unsure	Agree somewhat	Agree somewhat	Agree	Agree	Agree Somewhat	Unsure	Unsure	Agree Somewhat	Agree Somewhat	Agree	Disagree Somewhat	Agree	Agree	Agree	Agree	Agree	Agree	Disagree somewhat	Disagree somewhat	Agree somewhat	Agree somewhat	Agree somewhat	Agree somewhat	Agree somewhat	Unsure	Agree	Disagree somewhat	Unsure	Agree somewhat	Agree somewhat	Agree
156	1	I am not a mature student	1	Non applicable	Non applicable	Agree	Non applicable	Non applicable	Agree	Agree	Agree	Agree	Non applicable	Agree	Disagree somewhat	Agree somewhat	Agree	Agree	Agree somewhat	Disagree	Disagree	Agree	Unsure	Disagree Somewhat	Agree	Agree	Agree	Agree	Disagree	Unsure	Unsure	Agree somewhat	Agree somewhat	Agree somewhat	Agree somewhat	Unsure	Disagree somewhat	Agree somewhat	Agree somewhat	Agree somewhat	Agree somewhat	Agree somewhat	Agree somewhat	Agree	Unsure	Agree	Agree somewhat	Agree somewhat	Disagree somewhat
157	1	I am not a mature student	1	Disagree	Agree somewhat	Unsure	Disagree somewhat	Disagree somewhat	Unsure	Disagree somewhat	Agree somewhat	Unsure	Agree somewhat	Unsure	Agree somewhat	Agree somewhat	Agree somewhat	Agree somewhat	Agree	Agree	Agree	Agree	Agree	Disagree Somewhat	Unsure	Agree Somewhat	Agree Somewhat	Agree	Agree Somewhat	Agree	Agree	Agree	Agree	Agree	Agree	Agree somewhat	Disagree	Agree	Unsure	Agree	Unsure	Agree somewhat	Agree somewhat	Agree	Agree	Agree	Agree	Disagree somewhat	Agree
158	1	I am not a mature student	1	Non applicable	Non applicable	Agree somewhat	Non applicable	Non applicable	Agree somewhat	Non applicable	Agree somewhat	Non applicable	Non applicable	Disagree	Disagree	Agree somewhat	Agree	Disagree somewhat	Agree	Agree somewhat	Agree	Agree	Agree	Disagree Somewhat	Agree Somewhat	Unsure	Disagree Somewhat	Agree	Disagree Somewhat	Agree	Agree	Disagree somewhat	Agree	Agree	Agree	Unsure	Agree	Disagree somewhat	Agree somewhat	Disagree somewhat	Agree somewhat	Agree	Agree somewhat	Agree	Disagree somewhat	Agree	Disagree somewhat	Agree somewhat	Disagree somewhat
159	1	I am a mature student who has not completed a previous undergraduate degree	1	Unsure	Unsure	Agree	Unsure	Disagree somewhat	Agree	Unsure	Agree	Agree	Agree	Unsure	Agree	Disagree somewhat	Agree	Agree somewhat	Agree	Disagree	Agree	Agree Somewhat	Disagree	Disagree	Disagree Somewhat	Unsure	Agree Somewhat	Agree Somewhat	Agree Somewhat	Agree	Agree	Agree somewhat	Agree	Agree	Agree	Disagree	Agree	Agree somewhat	Agree	Unsure	Disagree somewhat	Agree somewhat	Agree somewhat	Agree somewhat	Agree	Agree	Agree	Disagree somewhat	Agree
160	1	I am not a mature student	2	Agree	Unsure	Agree	Agree somewhat	Agree somewhat	Agree	Agree somewhat	Agree	Agree somewhat	Unsure	Agree somewhat	Unsure	Unsure	Unsure	Agree	Agree somewhat	Unsure	Unsure	Agree	Agree Somewhat	Disagree	Agree Somewhat	Agree Somewhat	Disagree Somewhat	Unsure	Agree Somewhat	Disagree	Unsure	Unsure	Agree somewhat	Agree	Unsure	Agree somewhat	Agree somewhat	Agree somewhat	Unsure	Unsure	Unsure	Agree somewhat	Agree somewhat	Agree	Agree somewhat	Agree	Unsure	Unsure	Disagree somewhat
161	1	I am not a mature student	1	Unsure	Unsure	Agree	Non applicable	Agree somewhat	Agree somewhat	Non applicable	Agree somewhat	Agree somewhat	Non applicable	Agree somewhat	Agree somewhat	Agree somewhat	Agree	Agree	Agree somewhat	Agree somewhat	Unsure	Agree	Agree Somewhat	Disagree Somewhat	Agree Somewhat	Disagree Somewhat	Agree Somewhat	Agree	Agree Somewhat	Agree somewhat	Agree	Agree	Agree somewhat	Agree	Agree somewhat	Agree somewhat	Agree	Agree somewhat	Agree	Agree	Agree somewhat	Disagree somewhat	Agree somewhat	Agree	Agree	Agree	Agree	Agree somewhat	Agree somewhat
162	1	I am a mature student who has not completed a previous undergraduate degree	1	Agree somewhat	Agree somewhat	Agree	Unsure	Agree somewhat	Agree	Non applicable	Agree somewhat	Agree somewhat	Agree somewhat	Disagree somewhat	Disagree	Disagree	Agree somewhat	Disagree	Disagree	Agree somewhat	Unsure	Agree	Unsure	Disagree Somewhat	Agree Somewhat	Unsure	Agree	Agree	Disagree Somewhat	Agree	Agree	Agree	Unsure	Agree somewhat	Unsure	Agree somewhat	Disagree somewhat	Disagree somewhat	Agree somewhat	Agree somewhat	Disagree somewhat	Unsure	Agree somewhat	Unsure	Disagree somewhat	Disagree somewhat	Unsure	Agree somewhat	Disagree somewhat
163	1	I am not a mature student	1	Agree somewhat	Agree somewhat	Agree somewhat	Non applicable	Non applicable	Agree	Agree	Agree somewhat	Non applicable	Non applicable	Unsure	Agree somewhat							Agree	Agree Somewhat	Disagree	Agree Somewhat	Agree Somewhat	Disagree Somewhat	Agree	Disagree Somewhat	Agree	Agree	Agree	Agree	Agree	Unsure	Disagree
164	1	I am not a mature student	2	Disagree somewhat	Disagree somewhat	Agree somewhat	Disagree somewhat	Agree somewhat	Unsure	Disagree somewhat	Agree	Agree somewhat	Disagree somewhat	Agree somewhat	Disagree	Agree somewhat	Agree somewhat	Agree somewhat	Disagree somewhat	Agree somewhat	Agree somewhat	Disagree Somewhat	Unsure	Agree Somewhat	Unsure	Disagree Somewhat	Agree	Agree Somewhat	Disagree Somewhat	Disagree somewhat	Disagree somewhat	Disagree somewhat	Disagree somewhat	Unsure	Agree somewhat	Disagree somewhat
165	1	I am not a mature student	1	Agree	Agree somewhat	Agree somewhat	Agree somewhat	Agree somewhat	Agree	Agree	Agree	Agree	Agree	Agree somewhat	Agree somewhat	Agree	Agree	Disagree	Unsure	Disagree	Agree somewhat	Agree	Unsure	Disagree	Disagree	Unsure	Agree Somewhat	Agree Somewhat	Agree Somewhat	Agree	Agree	Agree	Agree	Agree	Disagree somewhat	Disagree	Agree	Agree	Disagree somewhat	Agree somewhat	Agree somewhat	Agree	Unsure	Agree somewhat	Unsure	Agree somewhat	Unsure	Agree	Agree
166	1	I am not a mature student	1	Agree somewhat	Unsure	Agree	Non applicable	Non applicable	Agree somewhat	Non applicable	Agree	Non applicable	Non applicable	Agree somewhat	Disagree somewhat	Agree somewhat	Agree	Disagree somewhat	Agree somewhat	Disagree somewhat	Agree	Agree Somewhat	Agree Somewhat	Disagree	Disagree Somewhat	Unsure	Agree Somewhat	Agree	Agree	Disagree somewhat	Disagree somewhat	Agree somewhat	Agree	Agree	Agree	Disagree
167	1	I am not a mature student	1	Non applicable	Non applicable	Agree somewhat	Agree somewhat	Unsure	Non applicable	Non applicable	Agree somewhat	Non applicable	Non applicable	Agree somewhat	Unsure	Disagree somewhat	Agree somewhat	Unsure	Agree somewhat	Disagree	Agree	Agree	Agree	Agree	Agree	Unsure	Agree Somewhat	Agree Somewhat	Agree Somewhat	Agree	Agree	Agree somewhat	Agree	Agree	Agree	Disagree	Agree somewhat	Agree	Unsure	Agree	Agree somewhat	Agree	Disagree somewhat	Agree	Agree somewhat	Agree	Agree	Agree somewhat	Disagree
168	1	I am not a mature student	1	Non applicable	Non applicable	Agree	Non applicable	Non applicable	Agree	Non applicable	Agree somewhat	Agree somewhat	Non applicable	Non applicable	Non applicable							Agree	Agree Somewhat	Agree Somewhat	Unsure	Agree Somewhat	Agree Somewhat	Agree	Disagree Somewhat	Agree	Agree	Agree	Unsure	Agree	Agree	Agree somewhat
169	1	I am not a mature student	2	Agree somewhat	Unsure	Agree somewhat	Non applicable	Non applicable	Unsure	Non applicable	Agree somewhat	Agree somewhat	Non applicable	Disagree somewhat	Disagree somewhat	Agree	Agree somewhat	Disagree somewhat	Disagree somewhat	Agree somewhat	Agree somewhat	Agree	Agree Somewhat	Agree Somewhat	Unsure	Unsure	Agree Somewhat	Agree	Disagree Somewhat	Agree	Agree	Agree	Agree somewhat	Agree somewhat	Unsure	Disagree somewhat	Agree somewhat	Agree somewhat	Unsure	Disagree somewhat	Disagree somewhat	Agree somewhat	Disagree somewhat	Agree	Agree somewhat	Agree	Agree somewhat	Disagree somewhat	Disagree somewhat
170	1	I am not a mature student	1	Agree somewhat	Disagree somewhat	Agree	Non applicable	Agree somewhat	Agree	Non applicable	Agree	Agree	Agree	Unsure	Unsure	Disagree somewhat	Agree somewhat	Disagree	Agree	Unsure	Agree	Agree Somewhat	Agree Somewhat	Disagree	Disagree Somewhat	Agree Somewhat	Unsure	Agree Somewhat	Unsure	Agree	Agree	Agree	Agree	Agree somewhat	Agree somewhat	Disagree somewhat	Agree	Agree somewhat	Disagree somewhat	Unsure	Disagree somewhat	Agree	Disagree somewhat	Agree	Unsure	Agree	Agree	Agree somewhat	Unsure
171	1	I am not a mature student	1	Agree somewhat	Agree somewhat	Agree somewhat	Agree somewhat	Agree somewhat	Agree somewhat	Agree somewhat	Agree somewhat	Agree somewhat	Agree somewhat	Agree somewhat	Agree somewhat	Agree somewhat	Agree	Disagree	Agree	Disagree	Agree	Agree Somewhat	Disagree	Disagree	Disagree	Disagree	Disagree	Disagree	Agree	Agree somewhat	Agree somewhat	Agree somewhat	Agree	Agree	Agree somewhat	Agree	Disagree	Unsure	Agree somewhat	Agree	Agree somewhat	Agree	Agree	Disagree somewhat	Disagree somewhat	Agree	Agree	Agree somewhat	Agree somewhat
172	1	I am not a mature student	1	Disagree	Disagree	Disagree	Disagree	Disagree	Agree	Disagree	Agree	Disagree	Disagree	Agree somewhat	Disagree	Disagree somewhat	Agree	Disagree	Agree somewhat	Unsure	Agree	Unsure	Agree Somewhat	Unsure	Unsure	Unsure	Disagree	Disagree	Agree	Agree	Agree	Agree	Agree	Agree	Unsure	Agree somewhat	Agree somewhat	Agree somewhat	Agree somewhat	Agree somewhat	Agree somewhat	Agree somewhat	Agree somewhat	Disagree	Agree somewhat	Agree	Agree somewhat	Disagree somewhat	Agree
173	1	I am not a mature student	1	Agree	Agree	Agree	Non applicable	Non applicable	Agree somewhat	Agree	Agree	Unsure	Agree somewhat	Agree	Non applicable	Agree somewhat	Agree	Unsure	Agree	Disagree	Agree	Unsure	Disagree Somewhat	Disagree	Disagree Somewhat	Disagree	Disagree Somewhat	Disagree	Agree	Agree	Agree	Unsure	Agree	Agree	Agree	Disagree	Agree somewhat	Agree	Disagree somewhat	Agree somewhat	Agree	Disagree somewhat	Agree	Agree somewhat	Agree somewhat	Agree	Agree	Disagree somewhat	Unsure
174	1	I am not a mature student	1	Agree somewhat	Agree somewhat	Disagree somewhat	Non applicable	Non applicable	Non applicable	Non applicable	Agree	Agree	Agree somewhat	Disagree somewhat	Unsure	Unsure	Unsure	Unsure				Agree	Agree Somewhat	Disagree	Agree Somewhat	Unsure	Disagree Somewhat	Disagree	Agree	Agree	Agree	Agree	Agree	Agree somewhat	Unsure	Disagree somewhat
175	1	I am not a mature student	1
176	1	I am not a mature student	2
177	1	I am not a mature student	1
178	1	I am not a mature student	1
179	1	I am not a mature student	2
180	1	I am not a mature student	1
181	1	I am not a mature student	1
182	1	I am not a mature student	1	Agree	Disagree somewhat	Agree somewhat	Non applicable	Non applicable	Agree somewhat	Agree somewhat	Agree	Non applicable	Non applicable	Agree somewhat	Disagree somewhat	Disagree	Disagree			Agree
183	1	I am not a mature student	1
184	3	I am not a mature student	2	Agree somewhat	Agree somewhat	Agree somewhat	Agree somewhat	Agree somewhat	Agree somewhat	Agree somewhat	Agree somewhat	Agree somewhat	Agree somewhat	Agree somewhat	Agree somewhat	Agree somewhat	Agree somewhat	Agree	Disagree somewhat	Disagree	Disagree	Agree	Agree Somewhat	Disagree Somewhat	Agree Somewhat	Agree Somewhat	Agree	Disagree Somewhat	Disagree Somewhat	Disagree somewhat	Agree somewhat	Agree somewhat	Agree somewhat	Agree somewhat	Agree somewhat	Agree somewhat	Agree	Disagree somewhat	Agree	Disagree somewhat	Disagree	Agree	Disagree somewhat	Agree	Disagree somewhat	Unsure	Disagree somewhat	Agree	Disagree somewhat
185	3	I am a mature student who has completed a previous undergraduate degree	1	Agree somewhat	Agree somewhat	Agree	Non applicable	Unsure	Agree somewhat	Agree somewhat	Agree somewhat	Non applicable	Non applicable	Agree somewhat	Agree somewhat	Agree	Disagree somewhat	Disagree	Agree somewhat	Agree	Agree somewhat	Agree Somewhat	Agree Somewhat	Disagree	Disagree	Unsure	Disagree	Disagree Somewhat	Agree	Agree	Agree	Agree	Agree	Agree	Agree	Disagree	Agree	Agree	Disagree	Agree	Agree	Agree	Agree	Unsure	Agree	Agree	Agree	Disagree somewhat	Disagree somewhat
186	3	I am not a mature student	2	Agree	Agree	Agree	Non applicable	Agree somewhat	Agree	Non applicable	Agree	Agree	Agree	Agree	Non applicable	Agree	Unsure	Disagree	Agree	Agree somewhat	Agree	Agree	Disagree Somewhat	Disagree	Unsure	Disagree	Disagree Somewhat	Disagree Somewhat	Agree	Agree	Agree	Agree	Agree	Agree	Agree	Agree somewhat	Agree	Agree somewhat	Disagree somewhat	Agree	Agree	Disagree somewhat	Agree	Disagree somewhat	Agree somewhat	Agree	Agree	Disagree somewhat	Disagree somewhat
187	3	I am not a mature student	1	Disagree somewhat	Disagree	Agree somewhat	Non applicable	Disagree somewhat	Disagree somewhat	Non applicable	Agree somewhat	Agree	Agree	Agree somewhat	Non applicable	Agree somewhat	Disagree somewhat	Agree	Disagree somewhat	Agree	Agree somewhat	Agree	Agree	Disagree Somewhat	Agree Somewhat	Agree Somewhat	Disagree Somewhat	Disagree Somewhat	Agree Somewhat	Agree	Agree	Agree	Agree somewhat	Agree	Agree somewhat	Disagree somewhat	Agree somewhat	Agree somewhat	Agree somewhat	Agree	Agree	Agree	Agree	Agree somewhat	Agree somewhat	Agree	Agree somewhat	Agree somewhat	Disagree somewhat
188	3	I am not a mature student	2	Agree	Agree somewhat	Agree	Agree	Agree	Agree somewhat	Agree	Unsure	Agree	Agree	Agree somewhat	Agree somewhat	Agree	Agree	Disagree	Agree	Agree somewhat	Agree	Disagree	Disagree	Disagree	Disagree	Disagree	Disagree	Disagree	Agree	Agree	Disagree	Agree	Agree	Agree	Agree	Disagree	Agree somewhat	Agree somewhat	Disagree	Agree somewhat	Agree somewhat	Disagree	Agree	Disagree	Agree somewhat	Agree	Agree	Disagree	Agree somewhat
189	3	I am not a mature student	1	Disagree somewhat	Disagree	Disagree somewhat	Agree somewhat	Disagree somewhat	Disagree somewhat	Agree somewhat	Disagree somewhat		Non applicable	Disagree somewhat	Non applicable	Agree	Agree	Disagree somewhat	Agree somewhat	Agree somewhat	Agree	Disagree Somewhat	Agree Somewhat	Disagree Somewhat	Agree Somewhat	Disagree Somewhat	Disagree Somewhat	Agree Somewhat	Disagree Somewhat	Agree	Agree	Agree somewhat	Agree	Agree somewhat	Agree	Disagree somewhat	Agree somewhat	Disagree somewhat	Disagree somewhat	Disagree somewhat	Disagree somewhat	Agree somewhat	Agree somewhat	Agree somewhat	Disagree somewhat	Disagree somewhat	Disagree somewhat	Agree	Agree somewhat
190	3	I am not a mature student	1	Agree somewhat	Non applicable	Non applicable	Agree somewhat	Non applicable	Non applicable	Agree somewhat	Non applicable	Non applicable	Non applicable	Agree somewhat	Non applicable	Agree somewhat	Unsure	Disagree	Unsure	Agree somewhat	Agree somewhat	Agree	Agree Somewhat	Disagree	Agree Somewhat	Unsure	Agree	Agree	Agree Somewhat	Agree	Agree somewhat	Agree	Agree	Agree	Agree	Disagree somewhat	Agree somewhat	Unsure	Disagree somewhat	Agree somewhat	Agree somewhat	Agree	Agree somewhat	Agree	Agree somewhat	Agree somewhat	Agree somewhat	Agree	Agree somewhat
191	3	I am not a mature student	2	Non applicable	Non applicable	Agree	Non applicable	Agree	Agree somewhat	Non applicable	Non applicable	Non applicable	Non applicable	Agree	Non applicable	Agree	Agree	Disagree	Agree	Agree	Agree	Unsure	Agree Somewhat	Disagree	Agree Somewhat	Agree	Disagree	Agree Somewhat	Agree	Agree	Agree	Agree somewhat	Agree	Agree	Agree	Disagree	Agree somewhat	Agree somewhat	Unsure	Agree	Agree somewhat	Agree somewhat	Agree	Agree somewhat	Agree somewhat	Agree somewhat	Agree	Disagree somewhat	Agree
192	3	I am not a mature student	1	Agree somewhat	Non applicable	Unsure	Agree	Agree somewhat	Unsure	Non applicable	Disagree somewhat	Non applicable	Agree	Disagree somewhat	Disagree somewhat	Agree	Agree	Disagree	Unsure	Agree somewhat	Agree	Agree Somewhat	Disagree Somewhat	Disagree	Disagree	Disagree	Disagree	Disagree Somewhat	Agree	Agree somewhat	Agree somewhat	Agree somewhat	Agree somewhat	Agree somewhat	Agree	Disagree	Agree	Agree	Disagree	Agree somewhat	Agree	Agree somewhat	Agree	Disagree	Agree somewhat	Agree somewhat	Agree	Agree somewhat	Agree
193	3	I am not a mature student	1	Non applicable	Agree somewhat	Agree	Agree	Agree	Agree	Agree	Agree	Agree	Agree	Agree somewhat	Agree somewhat	Agree somewhat	Agree somewhat	Agree somewhat	Agree	Agree somewhat	Agree	Agree	Agree	Disagree Somewhat	Disagree Somewhat	Agree Somewhat	Agree Somewhat	Agree	Disagree Somewhat	Agree	Agree	Disagree somewhat	Agree	Agree	Agree somewhat	Unsure	Disagree somewhat	Agree somewhat	Agree somewhat	Agree	Disagree somewhat	Agree somewhat	Agree	Agree	Agree	Disagree somewhat	Agree	Agree somewhat	Agree somewhat
194	3	I am not a mature student	2	Disagree	Disagree	Agree somewhat	Agree	Agree somewhat	Agree somewhat	Agree	Unsure	Agree somewhat	Agree	Agree somewhat	Unsure	Agree somewhat	Agree	Unsure	Agree	Agree	Agree	Agree	Agree	Agree	Agree	Agree	Agree	Agree	Disagree	Agree	Agree	Agree	Agree	Agree	Agree somewhat	Unsure	Disagree somewhat	Disagree somewhat	Agree somewhat	Agree	Disagree somewhat	Agree	Agree	Agree	Unsure	Agree somewhat	Agree somewhat	Agree somewhat	Agree
195	3	I am not a mature student	1	Unsure	Disagree somewhat	Agree somewhat	Unsure	Unsure	Agree somewhat	Unsure	Agree somewhat	Unsure	Non applicable	Disagree somewhat	Non applicable	Agree	Agree	Disagree somewhat	Agree	Agree	Agree	Agree	Agree Somewhat	Disagree	Unsure	Unsure	Disagree Somewhat	Agree Somewhat	Unsure	Agree	Agree	Agree	Agree	Agree	Agree	Disagree	Agree somewhat	Agree somewhat	Disagree somewhat	Unsure	Agree somewhat	Agree	Unsure	Agree somewhat	Disagree somewhat	Agree somewhat	Unsure	Agree somewhat	Disagree somewhat
196	3	I am a mature student who has not completed a previous undergraduate degree	Intercalating	Agree somewhat	Agree	Agree somewhat	Non applicable	Agree somewhat	Agree somewhat	Agree somewhat	Agree somewhat	Agree	Agree	Agree	Agree	Agree	Agree somewhat	Disagree	Agree	Agree	Agree	Agree Somewhat	Disagree Somewhat	Disagree	Unsure	Agree Somewhat	Disagree Somewhat	Disagree Somewhat	Disagree Somewhat	Agree somewhat	Agree somewhat	Agree somewhat	Agree	Agree	Agree	Disagree somewhat	Agree somewhat	Agree	Agree	Agree	Agree somewhat	Disagree somewhat	Agree somewhat	Agree	Agree	Agree	Agree	Disagree somewhat	Agree somewhat
197	3	I am not a mature student	1	Agree	Disagree somewhat	Agree	Agree	Agree	Agree	Agree	Agree	Agree	Agree	Agree	Agree	Agree somewhat	Disagree somewhat	Disagree	Disagree somewhat	Agree somewhat	Agree somewhat	Agree Somewhat	Agree Somewhat	Disagree	Disagree Somewhat	Disagree	Disagree Somewhat	Agree Somewhat	Agree	Agree somewhat	Agree somewhat	Agree somewhat	Agree	Agree	Agree	Disagree
198	3	I am a mature student who has not completed a previous undergraduate degree	Intercalating	Non applicable	Disagree somewhat	Agree	Non applicable	Non applicable	Unsure	Disagree somewhat	Agree somewhat	Agree somewhat	Disagree somewhat	Disagree somewhat	Non applicable	Agree somewhat	Unsure	Disagree somewhat	Agree somewhat	Agree	Agree	Agree	Agree	Disagree Somewhat	Disagree Somewhat	Agree	Agree Somewhat	Agree Somewhat	Agree	Agree somewhat	Agree somewhat	Agree	Agree somewhat	Agree somewhat	Agree somewhat	Disagree somewhat	Agree somewhat	Agree	Agree	Agree somewhat	Agree somewhat	Agree	Agree	Agree	Agree somewhat	Agree	Agree	Disagree somewhat	Disagree somewhat
199	3	I am not a mature student	1
200	3	I am not a mature student	2
201	3	I am not a mature student	2
202	3	I am not a mature student	2	Non applicable	Non applicable	Agree	Agree somewhat	Agree	Agree	Agree	Agree somewhat	Agree	Agree	Agree	Unsure
203	3	I am not a mature student	2	Agree	Disagree	Agree	Agree	Agree	Agree	Agree	Disagree somewhat	Agree	Agree	Agree	Agree	Disagree somewhat	Agree somewhat	Agree	Disagree	Disagree	Disagree	Agree	Disagree Somewhat	Disagree	Disagree	Disagree Somewhat	Agree	Disagree Somewhat	Unsure	Disagree somewhat	Agree somewhat	Disagree somewhat	Agree	Agree somewhat	Disagree somewhat	Agree somewhat
204	3	I am not a mature student	1	Agree	Agree somewhat	Agree	Agree	Agree	Unsure	Agree	Agree somewhat	Agree somewhat	Agree	Agree	Agree	Agree somewhat	Agree	Unsure	Unsure	Unsure	Agree	Agree	Agree Somewhat	Disagree	Disagree Somewhat	Disagree Somewhat	Disagree Somewhat	Agree Somewhat	Agree Somewhat	Agree	Agree	Agree	Agree	Agree	Agree	Unsure	Agree somewhat	Disagree somewhat	Unsure	Agree somewhat	Agree somewhat	Agree	Agree somewhat	Agree	Unsure	Agree somewhat	Agree	Unsure	Agree somewhat
205	3	I am not a mature student	2	Agree	Agree	Agree	Non applicable		Unsure	Unsure	Agree somewhat	Agree somewhat	Unsure	Disagree	Non applicable	Agree	Unsure	Disagree	Agree	Agree	Agree	Agree	Agree Somewhat	Agree Somewhat	Agree Somewhat	Agree	Disagree Somewhat	Disagree Somewhat	Unsure	Agree somewhat	Agree somewhat	Agree somewhat	Agree	Agree	Agree	Disagree	Unsure	Agree	Agree somewhat	Agree somewhat	Unsure	Unsure	Unsure	Agree somewhat	Agree somewhat	Agree somewhat	Agree somewhat	Unsure	Agree somewhat
206	3	I am not a mature student	1
207	3	I am not a mature student	1	Agree somewhat	Unsure	Agree	Agree	Agree	Agree	Agree	Agree	Agree	Agree	Unsure	Non applicable	Agree	Agree	Disagree	Agree somewhat	Agree	Agree	Agree Somewhat	Agree	Disagree	Agree Somewhat	Disagree Somewhat	Disagree Somewhat	Disagree	Agree	Agree	Agree	Agree	Agree	Agree	Agree	Disagree somewhat	Disagree somewhat	Unsure	Disagree somewhat	Agree somewhat	Agree somewhat	Disagree somewhat	Agree somewhat	Disagree somewhat	Agree somewhat	Agree	Agree somewhat	Unsure	Agree somewhat
208	2	I am not a mature student	2	Non applicable	Agree somewhat	Agree somewhat	Non applicable	Non applicable	Non applicable	Non applicable	Agree	Unsure	Non applicable	Agree somewhat	Disagree somewhat	Agree	Agree	Agree somewhat	Agree somewhat	Agree somewhat	Agree	Agree Somewhat	Unsure	Agree Somewhat	Disagree Somewhat	Agree Somewhat	Agree Somewhat	Disagree Somewhat	Agree Somewhat	Agree	Agree	Agree	Agree somewhat	Agree somewhat	Agree somewhat	Agree somewhat
209	2	I am not a mature student	2	Non applicable	Agree somewhat	Agree somewhat	Non applicable	Non applicable	Agree somewhat	Non applicable	Agree somewhat	Agree somewhat	Agree	Agree somewhat	Agree somewhat	Agree somewhat	Agree	Disagree somewhat	Agree somewhat	Agree	Disagree somewhat	Agree Somewhat	Agree	Disagree	Disagree Somewhat	Disagree	Agree Somewhat	Disagree Somewhat	Agree	Agree	Agree	Agree	Agree	Agree	Agree	Disagree somewhat	Agree somewhat	Agree	Disagree somewhat	Agree somewhat	Disagree somewhat	Agree	Agree somewhat	Agree somewhat	Agree somewhat	Agree somewhat	Agree somewhat	Agree somewhat	Agree somewhat
210	2	I am not a mature student	3	Agree somewhat	Unsure	Agree	Agree	Agree	Agree	Agree somewhat	Agree	Agree	Agree somewhat	Disagree somewhat	Disagree somewhat	Agree somewhat	Agree somewhat	Disagree	Unsure	Agree somewhat	Agree	Agree Somewhat	Agree Somewhat	Disagree Somewhat	Agree Somewhat	Disagree Somewhat	Unsure	Disagree Somewhat	Agree Somewhat	Agree	Disagree somewhat	Agree somewhat	Agree somewhat	Agree somewhat	Disagree somewhat	Agree somewhat	Agree somewhat	Agree	Unsure	Agree somewhat	Agree somewhat	Agree somewhat	Agree somewhat	Disagree somewhat	Unsure	Agree	Agree	Disagree somewhat	Unsure
211	2	I am not a mature student	3	Non applicable	Non applicable	Non applicable	Non applicable	Non applicable	Agree somewhat	Agree somewhat	Agree somewhat	Agree	Non applicable	Unsure	Non applicable	Agree somewhat	Disagree	Agree somewhat	Agree somewhat	Disagree	Agree somewhat	Disagree	Disagree Somewhat	Unsure	Agree Somewhat	Agree Somewhat	Agree Somewhat	Agree Somewhat	Disagree Somewhat	Agree	Agree	Agree	Disagree somewhat	Agree somewhat	Agree somewhat	Disagree somewhat	Agree	Disagree somewhat	Agree somewhat	Agree somewhat	Disagree somewhat	Agree somewhat	Unsure	Agree	Agree somewhat	Agree	Agree	Disagree somewhat	Disagree
212	2	I am a mature student who has completed a previous undergraduate degree	1	Non applicable	Non applicable	Agree somewhat	Non applicable	Unsure	Agree somewhat	Non applicable	Agree somewhat	Non applicable	Non applicable	Agree somewhat	Non applicable	Agree somewhat	Agree somewhat	Agree somewhat	Agree somewhat	Agree	Agree	Agree	Agree	Agree Somewhat	Agree	Agree	Unsure	Agree Somewhat	Agree	Agree	Agree	Agree	Agree somewhat	Agree	Agree	Agree	Agree	Agree somewhat	Agree somewhat	Agree somewhat	Agree	Agree somewhat	Agree	Agree somewhat	Agree	Agree	Agree	Agree	Agree somewhat
213	2	I am not a mature student	2	Non applicable	Agree somewhat	Agree somewhat	Agree	Agree	Agree	Agree	Agree somewhat	Unsure	Non applicable	Disagree somewhat	Disagree somewhat	Agree	Agree somewhat	Disagree somewhat	Agree somewhat	Agree somewhat	Agree	Agree Somewhat	Disagree Somewhat	Disagree Somewhat	Disagree Somewhat	Agree Somewhat	Agree Somewhat	Unsure	Agree Somewhat	Agree	Agree	Agree somewhat	Agree somewhat	Agree somewhat	Agree	Disagree	Unsure	Agree somewhat	Agree somewhat	Agree somewhat	Disagree somewhat	Unsure	Disagree somewhat	Agree somewhat	Unsure	Agree	Agree somewhat	Unsure	Agree somewhat
214	2	I am not a mature student	6	Non applicable	Non applicable	Non applicable	Non applicable	Non applicable	Agree somewhat	Non applicable	Agree	Non applicable	Non applicable	Non applicable	Non applicable	Agree somewhat	Agree somewhat	Disagree somewhat	Disagree somewhat	Unsure	Agree	Agree Somewhat	Agree Somewhat	Disagree	Disagree Somewhat	Unsure	Unsure	Disagree Somewhat	Agree Somewhat	Unsure	Agree	Agree	Agree	Agree	Agree	Disagree
215	2	I am not a mature student	3	Disagree somewhat	Disagree somewhat	Disagree somewhat	Disagree somewhat	Disagree somewhat	Disagree somewhat	Disagree somewhat	Disagree somewhat	Disagree somewhat	Disagree somewhat	Disagree somewhat	Disagree somewhat	Agree somewhat	Agree somewhat	Disagree somewhat	Agree somewhat	Unsure	Agree	Disagree	Agree Somewhat	Disagree Somewhat	Unsure	Unsure	Agree Somewhat	Agree Somewhat	Disagree Somewhat	Agree somewhat	Agree somewhat	Agree somewhat	Agree somewhat	Agree somewhat	Agree somewhat	Unsure
216	2	I am not a mature student	3	Non applicable	Non applicable	Agree	Agree	Non applicable	Agree	Agree	Agree	Agree	Agree	Agree	Agree somewhat	Agree	Agree	Agree somewhat	Unsure	Agree somewhat	Agree	Agree Somewhat	Disagree Somewhat	Disagree	Disagree	Disagree	Agree	Disagree Somewhat	Disagree Somewhat	Agree somewhat	Unsure	Unsure	Agree	Agree	Agree	Disagree	Agree	Unsure	Agree somewhat	Agree	Agree	Agree	Agree somewhat	Agree	Unsure	Agree	Agree	Disagree somewhat	Disagree somewhat
217	2	I am a mature student who has completed a previous undergraduate degree	2	Non applicable	Non applicable	Agree	Non applicable	Non applicable	Non applicable	Non applicable	Non applicable	Non applicable	Agree	Agree somewhat	Non applicable	Agree		Agree somewhat	Agree somewhat	Agree	Agree	Agree	Disagree	Disagree	Agree Somewhat	Unsure	Agree	Disagree	Disagree	Agree	Agree	Agree	Agree	Agree somewhat	Agree somewhat	Disagree	Agree	Agree somewhat	Agree somewhat	Agree somewhat	Disagree	Disagree	Disagree somewhat	Agree somewhat	Disagree somewhat	Disagree	Agree somewhat	Agree somewhat	Agree somewhat
218	2	I am not a mature student	4	Unsure	Agree somewhat	Unsure	Unsure	Non applicable	Non applicable	Agree	Non applicable	Unsure	Unsure	Unsure	Unsure	Agree	Agree somewhat	Disagree	Agree	Agree	Agree	Disagree	Disagree	Disagree	Disagree	Disagree Somewhat	Agree Somewhat	Disagree	Agree	Agree	Agree	Agree	Agree	Agree	Agree somewhat	Disagree	Agree	Agree somewhat	Disagree somewhat	Agree somewhat	Agree somewhat	Disagree somewhat	Agree	Agree somewhat	Unsure	Agree	Agree	Disagree somewhat	Disagree somewhat
219	2	I am not a mature student	Intercalating	Non applicable	Agree somewhat	Agree somewhat	Agree somewhat	Agree somewhat	Disagree somewhat	Disagree somewhat	Disagree somewhat	Agree	Non applicable	Agree somewhat	Agree somewhat	Agree	Disagree	Disagree	Agree somewhat	Agree	Agree	Agree Somewhat	Agree Somewhat	Disagree	Agree Somewhat	Disagree Somewhat	Disagree Somewhat	Agree Somewhat	Agree	Agree somewhat	Agree somewhat	Agree somewhat	Agree	Agree	Agree somewhat	Disagree	Agree	Disagree somewhat	Agree somewhat	Agree	Disagree somewhat	Agree somewhat	Agree somewhat	Agree	Agree somewhat	Agree	Agree somewhat	Disagree	Agree somewhat
220	2	I am not a mature student	4
221	2	I am not a mature student	Intercalating
222	2	I am not a mature student	3
223	2	I am not a mature student	3
224	2	I am not a mature student	4	Agree	Agree	Agree	Agree	Agree	Agree	Agree	Agree	Agree	Agree	Agree	Agree	Agree	Agree somewhat	Disagree	Agree	Agree somewhat	Agree	Disagree	Disagree Somewhat	Disagree	Disagree	Disagree Somewhat	Disagree Somewhat	Disagree	Agree	Agree somewhat	Agree somewhat	Agree somewhat	Agree	Agree	Agree somewhat	Disagree somewhat	Agree	Agree	Disagree somewhat	Agree	Agree	Disagree somewhat	Agree somewhat	Disagree	Agree	Agree	Agree	Disagree somewhat	Agree somewhat
225	2	I am not a mature student	2	Non applicable	Unsure	Agree	Agree	Agree somewhat	Agree	Agree	Agree somewhat	Agree somewhat	Agree somewhat	Agree somewhat	Non applicable	Agree somewhat	Agree somewhat	Disagree	Agree	Agree	Agree	Agree Somewhat	Disagree Somewhat	Disagree	Disagree Somewhat	Agree Somewhat	Disagree Somewhat	Agree Somewhat	Agree Somewhat	Agree somewhat	Agree	Agree	Agree somewhat	Agree	Agree	Disagree	Agree somewhat	Agree somewhat	Agree somewhat	Unsure	Agree somewhat	Agree somewhat	Disagree	Agree	Unsure	Agree somewhat	Agree	Agree somewhat	Disagree
226	2	I am not a mature student	2	Unsure	Agree	Disagree	Agree somewhat	Agree somewhat	Agree	Agree somewhat	Non applicable	Agree	Non applicable	Agree somewhat	Agree somewhat	Agree somewhat	Agree somewhat	Disagree somewhat	Agree somewhat	Agree	Agree	Agree	Agree Somewhat	Unsure	Agree Somewhat	Agree	Disagree Somewhat	Disagree	Agree Somewhat	Agree	Agree	Agree	Agree somewhat	Agree	Agree somewhat	Disagree somewhat	Unsure	Disagree somewhat	Unsure	Agree somewhat	Disagree	Agree somewhat	Agree	Agree	Agree somewhat	Agree somewhat	Unsure	Agree somewhat	Agree
227	2	I am not a mature student	2	Unsure	Unsure	Agree somewhat	Non applicable	Agree somewhat	Agree	Agree somewhat	Agree somewhat	Agree somewhat	Non applicable	Unsure	Agree somewhat	Agree	Disagree somewhat	Agree somewhat	Agree	Agree	Agree	Agree Somewhat	Agree Somewhat	Disagree	Agree Somewhat	Agree Somewhat	Disagree	Disagree	Agree Somewhat	Agree somewhat	Agree somewhat	Agree somewhat	Agree	Agree	Agree	Disagree	Agree somewhat	Disagree somewhat	Disagree somewhat	Agree	Agree somewhat	Agree somewhat	Agree	Agree somewhat	Unsure	Agree	Agree somewhat	Disagree somewhat	Unsure
228	2	I am not a mature student	4
229	2	I am not a mature student	2	Disagree	Unsure	Agree	Agree	Agree	Agree	Agree somewhat	Non applicable	Agree somewhat	Non applicable	Disagree somewhat	Agree somewhat	Agree somewhat	Disagree somewhat	Agree	Agree somewhat	Agree somewhat	Agree somewhat	Agree	Agree	Disagree Somewhat	Agree Somewhat	Agree	Agree Somewhat	Agree	Disagree Somewhat	Unsure	Unsure	Agree	Agree somewhat	Agree	Agree	Disagree
230	5	I am not a mature student	1	Non applicable	Non applicable	Agree somewhat	Non applicable	Agree	Agree	Agree	Agree somewhat	Agree	Agree somewhat	Agree	Unsure							Agree Somewhat	Agree Somewhat	Disagree	Disagree	Disagree	Disagree Somewhat	Agree Somewhat	Agree Somewhat	Agree	Agree	Agree	Agree	Agree	Agree somewhat	Disagree	Disagree somewhat	Agree	Unsure	Agree	Agree somewhat	Agree somewhat	Agree	Agree	Agree somewhat	Agree	Agree	Unsure	Agree somewhat
231	5	I am not a mature student	1	Agree	Agree somewhat	Agree somewhat	Agree somewhat	Non applicable	Unsure	Non applicable	Agree somewhat	Agree somewhat	Agree	Disagree	Disagree							Disagree Somewhat	Agree Somewhat	Disagree	Agree Somewhat	Agree	Agree Somewhat	Unsure	Agree Somewhat	Agree	Agree	Agree somewhat	Agree	Agree	Agree somewhat	Disagree	Agree somewhat	Agree somewhat	Unsure	Unsure	Disagree somewhat	Agree	Agree somewhat	Agree	Disagree somewhat	Agree	Agree somewhat	Agree	Unsure
232	5	I am not a mature student	1	Non applicable	Non applicable	Non applicable	Non applicable	Agree somewhat	Unsure	Agree	Agree somewhat	Non applicable	Agree	Agree somewhat	Agree somewhat							Disagree Somewhat	Disagree	Disagree	Disagree	Disagree	Disagree	Unsure	Agree	Agree	Agree	Unsure	Agree	Agree	Disagree somewhat	Disagree	Agree	Unsure	Disagree	Agree	Agree	Agree	Agree somewhat	Unsure	Unsure	Agree	Agree	Agree somewhat	Agree somewhat
233	5	I am not a mature student	1	Unsure	Agree somewhat	Agree	Agree somewhat	Agree somewhat	Agree somewhat	Agree somewhat	Agree somewhat	Agree	Agree	Agree somewhat	Agree somewhat							Disagree	Unsure	Disagree	Disagree	Disagree	Disagree	Disagree Somewhat	Agree	Agree	Agree	Agree somewhat	Agree somewhat	Agree	Agree somewhat	Disagree
234	5	I am not a mature student	1	Agree somewhat	Disagree somewhat	Unsure	Agree	Agree	Agree somewhat	Agree	Agree somewhat	Disagree somewhat	Agree	Agree	Agree	Unsure	Agree somewhat	Disagree	Unsure	Agree somewhat	Agree	Disagree Somewhat	Disagree	Disagree	Disagree	Disagree	Agree	Disagree	Disagree	Unsure	Unsure	Unsure	Agree	Agree	Agree somewhat	Disagree somewhat	Disagree somewhat	Agree somewhat	Disagree	Agree	Agree	Agree	Agree	Agree somewhat	Agree	Agree	Agree	Agree somewhat	Agree
235	5	I am not a mature student	1	Agree somewhat	Unsure	Agree	Non applicable	Non applicable	Agree	Agree	Agree	Non applicable	Non applicable	Agree	Disagree	Unsure	Unsure	Unsure	Unsure	Unsure	Unsure	Agree	Disagree Somewhat	Disagree	Agree Somewhat	Agree Somewhat	Disagree	Agree	Agree Somewhat	Agree	Agree	Agree	Agree	Agree	Agree somewhat	Disagree
236	5	I am not a mature student	1	Agree	Disagree	Agree	Agree	Disagree somewhat	Agree	Agree somewhat	Agree	Unsure	Agree somewhat	Agree	Agree							Agree Somewhat	Agree	Disagree	Disagree	Disagree	Agree Somewhat	Agree Somewhat	Disagree Somewhat	Agree	Agree	Agree	Agree	Agree	Disagree somewhat	Disagree	Agree somewhat	Agree somewhat	Disagree somewhat	Agree somewhat	Agree	Agree	Agree somewhat	Agree	Agree somewhat	Agree	Agree	Disagree somewhat	Agree somewhat
237	5	I am not a mature student	1	Non applicable	Non applicable	Non applicable	Non applicable	Non applicable	Non applicable	Non applicable	Agree somewhat	Agree	Agree	Agree somewhat	Agree							Agree Somewhat	Unsure	Disagree	Disagree	Agree	Disagree Somewhat	Disagree Somewhat	Agree	Agree	Agree	Unsure	Agree somewhat	Agree	Agree	Disagree	Unsure	Unsure	Agree somewhat	Agree somewhat	Agree somewhat	Agree	Agree	Agree	Agree	Agree	Agree	Unsure	Agree
238	5	I am not a mature student	1	Agree somewhat	Disagree	Non applicable	Non applicable	Non applicable	Agree somewhat	Agree	Agree somewhat	Agree	Agree	Agree	Non applicable							Agree Somewhat	Disagree	Disagree	Disagree	Disagree	Disagree	Disagree	Agree	Agree somewhat	Agree somewhat	Agree somewhat	Agree	Agree	Unsure	Disagree	Agree	Agree	Agree somewhat	Agree	Agree	Unsure	Agree	Agree	Agree somewhat	Agree	Agree	Unsure	Agree
239	5	I am not a mature student	1	Agree	Disagree	Non applicable	Non applicable	Agree somewhat	Agree	Agree	Agree	Agree	Agree	Agree	Agree somewhat							Agree Somewhat	Disagree	Disagree	Disagree	Disagree	Unsure	Agree Somewhat	Agree Somewhat	Agree	Agree somewhat	Agree somewhat	Agree	Agree	Agree	Disagree	Agree	Agree somewhat	Unsure	Agree somewhat	Agree	Agree somewhat	Agree	Unsure	Unsure	Agree	Agree	Disagree somewhat	Agree somewhat
240	1	I am not a mature student	1	Agree	Non applicable	Agree	Non applicable	Non applicable	Agree	Non applicable	Agree	Non applicable	Unsure	Agree	Unsure							Agree	Disagree	Disagree	Disagree	Unsure	Disagree Somewhat	Disagree	Agree Somewhat	Agree	Agree	Agree	Agree	Agree	Agree	Disagree
241	1	I am not a mature student	1	Unsure	Unsure	Agree somewhat	Unsure	Unsure	Agree somewhat	Unsure	Agree somewhat	Disagree somewhat	Disagree somewhat	Disagree somewhat	Agree somewhat	Agree somewhat	Agree somewhat	Disagree	Agree somewhat	Agree	Agree somewhat	Agree	Agree Somewhat	Disagree Somewhat	Agree Somewhat	Agree Somewhat	Agree Somewhat	Agree	Disagree Somewhat	Agree	Agree	Agree	Agree somewhat	Agree	Agree	Agree	Agree somewhat	Agree somewhat	Agree somewhat	Agree somewhat	Disagree somewhat	Agree somewhat	Agree somewhat	Agree	Agree somewhat	Agree	Agree somewhat	Agree somewhat	Agree somewhat
242	2	I am not a mature student	3	Agree somewhat	Disagree somewhat	Agree	Agree somewhat	Unsure	Unsure	Agree somewhat	Unsure	Agree somewhat	Agree	Agree somewhat	Unsure	Agree somewhat	Disagree somewhat	Unsure	Unsure	Agree somewhat	Agree somewhat	Unsure	Unsure	Unsure	Unsure	Unsure	Agree	Agree Somewhat	Unsure	Agree somewhat	Disagree somewhat	Unsure	Agree somewhat	Agree somewhat	Agree somewhat	Disagree	Unsure	Unsure	Unsure	Agree somewhat	Unsure	Agree somewhat	Unsure	Agree somewhat	Unsure	Agree somewhat	Agree somewhat	Agree	Agree somewhat
[truncated: 39 more columns]
